# Supplementary material for: 5-Chloro-4′-ethyl-3H-spiro­[1,3-benzo­thia­zole-2,1′-cyclo­hexa­ne]
Source: Acta Crystallogr Sect E Struct Rep Online. 2012 Apr 21;68(Pt 5):o1466. doi: 10.1107/S1600536812016479 (PMC3344578; doi:10.1107/S1600536812016479)
Supplement: Supplementary file 1 [file e-68-o1466-sup1.cif]

##############################################################################
#                                                                            #
# This CIF contains the data in a paper accepted for publication in          #
# Acta Crystallographica Section E. It conforms to the requirements of       #
# Notes for Authors for Acta Crystallographica Section E, and has been       #
# peer reviewed under the auspices of the IUCr Commission on Journals.       #
#                                                                            #
# Full details of the Crystallographic Information File format               #
# are given in the paper "The Crystallographic Information File (CIF):       #
# a New Standard Archive File for Crystallography" by S. R. Hall, F. H.      #
# Allen and I. D. Brown [Acta Cryst. (1991), A47, 655-685].                  #
#                                                                            #
# The current version of the core CIF dictionary is obtainable from          #
# ftp://ftp.iucr.org/pub/cif_core.dic.                                       #
#                                                                            #
# Software is freely available for graphical display of the structure(s)     #
# in this CIF. For information consult the CIF software page                 #
# http://www.iucr.org/resources/cif/software.                                #
#                                                                            #
# This file may be used for bona fide research purposes within the           #
# scientific community so long as proper attribution is given to the journal # 
# article from which it was obtained.                                        #
#                                                                            #
##############################################################################
data_global
_audit_creation_method     'PLATON <TABLE ACC> option'
_journal_date_recd_electronic     2012-04-14
_journal_date_accepted     2012-04-16
_journal_name_full     'Acta Crystallographica, Section E'
_journal_year     2012
_journal_volume     68
_journal_issue      5
_journal_page_first     o1466
_journal_page_last     o1466
_journal_paper_category     QO
_journal_paper_doi     10.1107/S1600536812016479
_journal_coeditor_code     HG5210
_publ_contact_author_name
; Dr. Mehmet Akkurt
;
_publ_contact_author_address
;
Department of Physics
Faculty of Sciences
Erciyes University
38039 Kayseri
Turkey
;
_publ_contact_author_email     akkurt@erciyes.edu.tr
_publ_contact_author_fax     '+90-352-4374933'
_publ_contact_author_phone     '+90-352-4374901 ext. 33106'
_publ_section_title
;
5-Chloro-4'-ethyl-3<i>H</i>-spiro[1,3-benzothiazole-2,1'-cyclohexane]
;
loop_
    _publ_author_name
    _publ_author_address
    'Mehmet Akkurt'
; Department of Physics,
  Faculty of Sciences,
  Erciyes University,
  38039 Kayseri,
  Turkey
;
    'G\"ok\,ce Cihan-\"Ust\"unda\(g'
;
Department of Pharmaceutical Chemistry,
Faculty of Pharmacy,
Istanbul University,
34116 Beyaz\?it,
Istanbul,
Turkey
;
    'G\"ultaze \,Capan'
;
Department of Pharmaceutical Chemistry,
Faculty of Pharmacy,
Istanbul University,
34116 Beyaz\?it,
Istanbul,
Turkey
;
    'Sevim T\"urktekin-\,Celikesir'
; Department of Physics,
  Faculty of Sciences,
  Erciyes University,
  38039 Kayseri,
  Turkey
;
    'Muhammad Nawaz Tahir'
;
Department of Physics,
University of Sargodha,
Sargodha,
Pakistan
;
data_I
_chemical_name_systematic
;
5-Chloro-4'-ethyl-3<i>H</i>-spiro[1,3-benzothiazole-2,1'-cyclohexane]
;
_chemical_name_common     ?
_chemical_formula_moiety     'C14 H18 Cl N S'
_chemical_formula_sum     'C14 H18 Cl N S'
_chemical_formula_structural     ?
_chemical_formula_iupac     'C14 H18 Cl N S'
_chemical_formula_weight     267.81
_chemical_melting_point     ?
_symmetry_cell_setting     orthorhombic
_symmetry_space_group_name_H-M     'P 21 21 21'
_symmetry_space_group_name_Hall     'P 2ac 2ab'
loop_
    _symmetry_equiv_pos_site_id
    _symmetry_equiv_pos_as_xyz
    1 x,y,z
    2 1/2-x,-y,1/2+z
    3 1/2+x,1/2-y,-z
    4 -x,1/2+y,1/2-z
_cell_length_a     8.989(3)
_cell_length_b     11.163(4)
_cell_length_c     13.722(4)
_cell_angle_alpha     90
_cell_angle_beta     90
_cell_angle_gamma     90
_cell_volume     1376.9(8)
_cell_formula_units_Z     4
_cell_measurement_reflns_used     859
_cell_measurement_theta_min     3.5
_cell_measurement_theta_max     20
_cell_measurement_temperature     296(2)
_exptl_crystal_description     prism
_exptl_crystal_colour     'light yellow'
_exptl_crystal_size_max     0.35
_exptl_crystal_size_mid     0.28
_exptl_crystal_size_min     0.25
_exptl_crystal_size_rad     ?
_exptl_crystal_density_diffrn     1.292
_exptl_crystal_density_meas     ?
_exptl_crystal_density_method     'Not Measured'
_exptl_crystal_F_000     568
_exptl_absorpt_coefficient_mu     0.407
_exptl_absorpt_correction_type     multi-scan
_exptl_absorpt_process_details     '(SADABS; Bruker, 2005)'
_exptl_absorpt_correction_T_min     0.872
_exptl_absorpt_correction_T_max     0.903
_exptl_special_details
;
;
_diffrn_ambient_temperature     296(2)
_diffrn_radiation_type     MoK\a
_diffrn_radiation_wavelength     0.71073
_diffrn_radiation_source     'fine-focus sealed tube'
_diffrn_radiation_monochromator     graphite
_diffrn_measurement_device_type     'Bruker Kappa APEXII CCD'
_diffrn_measurement_method     \w
_diffrn_detector_area_resol_mean     ?
_diffrn_reflns_number     7077
_diffrn_reflns_av_R_equivalents     0.0201
_diffrn_reflns_av_sigmaI/netI     0.0295
_diffrn_reflns_theta_min     2.35
_diffrn_reflns_theta_max     27.86
_diffrn_reflns_theta_full     27.86
_diffrn_measured_fraction_theta_max     0.995
_diffrn_measured_fraction_theta_full     0.995
_diffrn_reflns_limit_h_min     -11
_diffrn_reflns_limit_h_max     8
_diffrn_reflns_limit_k_min     -14
_diffrn_reflns_limit_k_max     10
_diffrn_reflns_limit_l_min     -18
_diffrn_reflns_limit_l_max     14
_diffrn_reflns_reduction_process
;
;
_refine_special_details
;
Refinement on <i>F</i>^2^ for ALL reflections except those flagged by the user
for potential systematic errors. Weighted <i>R</i>-factors <i>wR</i> and all
goodnesses of fit <i>S</i> are based on <i>F</i>^2^, conventional
<i>R</i>-factors <i>R</i> are based on <i>F</i>, with <i>F</i> set to zero for
negative <i>F</i>^2^. The observed criterion of <i>F</i>^2^ > \s(<i>F</i>^2^)
is used only for calculating -<i>R</i>-factor-obs <i>etc</i>. and is not
relevant to the choice of reflections for refinement. <i>R</i>-factors based
on <i>F</i>^2^ are statistically about twice as large as those based on
<i>F</i>, and <i>R</i>-factors based on ALL data will be even larger.
;
_reflns_number_total     3203
_reflns_number_gt     2724
_reflns_threshold_expression     I>2\s(I)
_refine_ls_structure_factor_coef     Fsqd
_refine_ls_matrix_type     full
_refine_ls_R_factor_all     0.0484
_refine_ls_R_factor_gt     0.0384
_refine_ls_wR_factor_gt     0.0856
_refine_ls_wR_factor_ref     0.0916
_refine_ls_goodness_of_fit_ref     1.027
_refine_ls_restrained_S_all     1.027
_refine_ls_number_reflns     3203
_refine_ls_number_parameters     159
_refine_ls_number_restraints     1
_refine_ls_number_constraints     ?
_refine_ls_hydrogen_treatment     mixed
_refine_ls_weighting_scheme     calc
_refine_ls_weighting_details
         'calc w=1/[\s^2^(Fo^2^)+(0.0397P)^2^+0.2606P] where P=(Fo^2^+2Fc^2^)/3'
_atom_sites_solution_hydrogens     geom
_atom_sites_solution_primary     direct
_atom_sites_solution_secondary     difmap
_refine_ls_shift/su_max     0.000
_refine_ls_shift/su_mean     0.000
_refine_diff_density_max     0.323
_refine_diff_density_min     -0.351
_refine_ls_extinction_method     'none'
_refine_ls_abs_structure_details     'Flack (1983), 1320 Freidel pairs'
_refine_ls_abs_structure_Flack     0.02(8)
loop_
    _atom_type_symbol
    _atom_type_description
    _atom_type_scat_dispersion_real
    _atom_type_scat_dispersion_imag
    _atom_type_scat_source
    C C 0.0033 0.0016 ' International Tables Vol C Tables 4.2.6.8 and 6.1.1.4'
    H H 0.0000 0.0000 ' International Tables Vol C Tables 4.2.6.8 and 6.1.1.4'
    Cl Cl 0.1484 0.1585 ' International Tables Vol C Tables 4.2.6.8 and 6.1.1.4'
    N N 0.0061 0.0033 ' International Tables Vol C Tables 4.2.6.8 and 6.1.1.4'
    S S 0.1246 0.1234 ' International Tables Vol C Tables 4.2.6.8 and 6.1.1.4'
_computing_data_collection     'APEX2 (Bruker, 2009)'
_computing_cell_refinement     'SAINT (Bruker, 2009)'
_computing_data_reduction     'SAINT (Bruker, 2009)'
_computing_structure_solution     'SIR97 (Altomare <i>et al.</i>, 1999)'
_computing_structure_refinement     'SHELXL97 (Sheldrick, 2008)'
_computing_molecular_graphics
                  'ORTEP-3 for Windows (Farrugia, 1997) and PLATON (Spek, 2009)'
_computing_publication_material
                                'WinGX (Farrugia, 1999) and PLATON (Spek, 2009)'
loop_
    _atom_site_type_symbol
    _atom_site_label
    _atom_site_fract_x
    _atom_site_fract_y
    _atom_site_fract_z
    _atom_site_U_iso_or_equiv
    _atom_site_thermal_displace_type
    _atom_site_calc_flag
    _atom_site_refinement_flags
    _atom_site_occupancy
    _atom_site_disorder_assembly
    _atom_site_disorder_group
    Cl Cl1 0.49813(9) 0.45066(8) -0.35059(4) 0.0819(3) Uani d . 1.000 . .
    S S1 0.37029(6) 0.40096(5) 0.09263(4) 0.0481(2) Uani d . 1.000 . .
    N N1 0.5350(2) 0.25670(18) -0.01023(14) 0.0529(6) Uani d D 1.000 . .
    C C1 0.3980(2) 0.43112(18) -0.03208(14) 0.0430(7) Uani d . 1.000 . .
    C C2 0.3365(2) 0.5213(2) -0.08691(16) 0.0540(7) Uani d . 1.000 . .
    C C3 0.3676(3) 0.5274(2) -0.18623(17) 0.0597(8) Uani d . 1.000 . .
    C C4 0.4593(3) 0.4430(2) -0.22640(16) 0.0547(8) Uani d . 1.000 . .
    C C5 0.5230(3) 0.3517(2) -0.17270(16) 0.0527(7) Uani d . 1.000 . .
    C C6 0.4912(2) 0.34542(18) -0.07400(14) 0.0437(6) Uani d . 1.000 . .
    C C7 0.5242(2) 0.29047(17) 0.09277(15) 0.0437(6) Uani d . 1.000 . .
    C C8 0.4828(3) 0.18328(18) 0.15561(16) 0.0534(7) Uani d . 1.000 . .
    C C9 0.4758(3) 0.21449(19) 0.26303(16) 0.0541(7) Uani d . 1.000 . .
    C C10 0.6208(3) 0.26917(19) 0.30042(15) 0.0470(6) Uani d . 1.000 . .
    C C11 0.6605(2) 0.3776(2) 0.23844(15) 0.0506(7) Uani d . 1.000 . .
    C C12 0.6673(2) 0.3484(2) 0.12979(15) 0.0495(7) Uani d . 1.000 . .
    C C13 0.6130(3) 0.2992(2) 0.40837(16) 0.0602(8) Uani d . 1.000 . .
    C C14 0.7593(3) 0.3396(3) 0.4523(2) 0.0791(10) Uani d . 1.000 . .
    H H1N 0.611(2) 0.214(2) -0.0203(19) 0.078(9) Uiso d D 1.000 . .
    H H2 0.27450 0.57770 -0.05800 0.0650 Uiso c R 1.000 . .
    H H3 0.32680 0.58780 -0.22450 0.0720 Uiso c R 1.000 . .
    H H5 0.58560 0.29600 -0.20200 0.0630 Uiso c R 1.000 . .
    H H8A 0.38670 0.15290 0.13500 0.0640 Uiso c R 1.000 . .
    H H8B 0.55560 0.12030 0.14590 0.0640 Uiso c R 1.000 . .
    H H9A 0.45400 0.14260 0.30000 0.0650 Uiso c R 1.000 . .
    H H9B 0.39520 0.27080 0.27370 0.0650 Uiso c R 1.000 . .
    H H10 0.69960 0.20940 0.29160 0.0560 Uiso c R 1.000 . .
    H H11A 0.75630 0.40850 0.25920 0.0610 Uiso c R 1.000 . .
    H H11B 0.58700 0.43990 0.24900 0.0610 Uiso c R 1.000 . .
    H H12A 0.68540 0.42150 0.09350 0.0590 Uiso c R 1.000 . .
    H H12B 0.75000 0.29450 0.11790 0.0590 Uiso c R 1.000 . .
    H H13A 0.53990 0.36200 0.41780 0.0720 Uiso c R 1.000 . .
    H H13B 0.57860 0.22900 0.44340 0.0720 Uiso c R 1.000 . .
    H H14A 0.83630 0.28400 0.43480 0.1190 Uiso c R 1.000 . .
    H H14B 0.75030 0.34280 0.52190 0.1190 Uiso c R 1.000 . .
    H H14C 0.78410 0.41770 0.42790 0.1190 Uiso c R 1.000 . .
loop_
    _atom_site_aniso_label
    _atom_site_aniso_U_11
    _atom_site_aniso_U_22
    _atom_site_aniso_U_33
    _atom_site_aniso_U_12
    _atom_site_aniso_U_13
    _atom_site_aniso_U_23
    Cl1 0.0729(4) 0.1232(6) 0.0495(3) -0.0171(5) 0.0012(3) 0.0056(3)
    S1 0.0423(3) 0.0527(3) 0.0492(3) 0.0097(3) 0.0031(2) -0.0056(2)
    N1 0.0541(12) 0.0517(11) 0.0528(10) 0.0153(10) 0.0027(9) -0.0101(8)
    C1 0.0378(11) 0.0448(12) 0.0464(11) -0.0016(9) -0.0028(8) -0.0087(8)
    C2 0.0495(12) 0.0538(13) 0.0586(13) 0.0064(10) -0.0104(11) -0.0055(11)
    C3 0.0562(13) 0.0646(15) 0.0582(13) -0.0029(13) -0.0128(12) 0.0067(11)
    C4 0.0476(13) 0.0704(15) 0.0462(11) -0.0142(12) -0.0063(9) -0.0003(11)
    C5 0.0423(11) 0.0642(14) 0.0517(12) -0.0016(11) 0.0036(10) -0.0130(11)
    C6 0.0356(10) 0.0465(11) 0.0489(11) -0.0031(9) -0.0018(9) -0.0076(9)
    C7 0.0421(11) 0.0398(10) 0.0492(11) 0.0056(9) 0.0007(10) -0.0034(9)
    C8 0.0575(13) 0.0375(11) 0.0653(14) -0.0031(10) -0.0026(12) -0.0005(9)
    C9 0.0580(14) 0.0426(11) 0.0618(13) -0.0060(11) 0.0061(11) 0.0093(10)
    C10 0.0444(11) 0.0463(11) 0.0502(11) 0.0066(10) 0.0034(10) 0.0035(9)
    C11 0.0450(12) 0.0530(13) 0.0537(12) -0.0103(10) -0.0018(9) 0.0023(10)
    C12 0.0386(11) 0.0559(13) 0.0540(12) -0.0016(10) 0.0030(9) 0.0083(10)
    C13 0.0590(14) 0.0690(15) 0.0525(13) 0.0078(13) 0.0031(12) 0.0082(12)
    C14 0.0742(18) 0.104(2) 0.0591(15) 0.0009(18) -0.0082(14) -0.0086(16)
_geom_special_details
;
Bond distances, angles <i>etc</i>. have been calculated using the rounded
fractional coordinates. All su's are estimated from the variances of the
(full) variance-covariance matrix. The cell e.s.d.'s are taken into account in
the estimation of distances, angles and torsion angles
;
loop_
    _geom_bond_atom_site_label_1
    _geom_bond_atom_site_label_2
    _geom_bond_site_symmetry_1
    _geom_bond_site_symmetry_2
    _geom_bond_distance
    _geom_bond_publ_flag
    Cl1 C4 . . 1.742(2) no
    S1 C1 . . 1.762(2) no
    S1 C7 . . 1.854(2) no
    N1 C6 . . 1.379(3) no
    N1 C7 . . 1.466(3) no
    N1 H1N . . 0.84(2) no
    C1 C6 . . 1.396(3) no
    C1 C2 . . 1.373(3) no
    C2 C3 . . 1.393(3) no
    C3 C4 . . 1.368(3) no
    C4 C5 . . 1.382(3) no
    C5 C6 . . 1.386(3) no
    C7 C8 . . 1.521(3) no
    C7 C12 . . 1.527(3) no
    C8 C9 . . 1.516(3) no
    C9 C10 . . 1.528(4) no
    C10 C11 . . 1.522(3) no
    C10 C13 . . 1.520(3) no
    C11 C12 . . 1.527(3) no
    C13 C14 . . 1.515(4) no
    C2 H2 . . 0.9300 no
    C3 H3 . . 0.9300 no
    C5 H5 . . 0.9300 no
    C8 H8A . . 0.9700 no
    C8 H8B . . 0.9700 no
    C9 H9A . . 0.9700 no
    C9 H9B . . 0.9700 no
    C10 H10 . . 0.9800 no
    C11 H11A . . 0.9700 no
    C11 H11B . . 0.9700 no
    C12 H12A . . 0.9700 no
    C12 H12B . . 0.9700 no
    C13 H13A . . 0.9700 no
    C13 H13B . . 0.9700 no
    C14 H14A . . 0.9600 no
    C14 H14B . . 0.9600 no
    C14 H14C . . 0.9600 no
loop_
    _geom_angle_atom_site_label_1
    _geom_angle_atom_site_label_2
    _geom_angle_atom_site_label_3
    _geom_angle_site_symmetry_1
    _geom_angle_site_symmetry_2
    _geom_angle_site_symmetry_3
    _geom_angle
    _geom_angle_publ_flag
    C1 S1 C7 . . . 91.30(9) no
    C6 N1 C7 . . . 114.09(17) no
    C6 N1 H1N . . . 122.2(17) no
    C7 N1 H1N . . . 110.9(18) no
    S1 C1 C2 . . . 127.99(16) no
    S1 C1 C6 . . . 110.75(14) no
    C2 C1 C6 . . . 121.23(18) no
    C1 C2 C3 . . . 119.4(2) no
    C2 C3 C4 . . . 118.8(2) no
    Cl1 C4 C5 . . . 118.36(18) no
    C3 C4 C5 . . . 122.9(2) no
    Cl1 C4 C3 . . . 118.77(18) no
    C4 C5 C6 . . . 118.2(2) no
    N1 C6 C5 . . . 126.69(19) no
    N1 C6 C1 . . . 113.71(17) no
    C1 C6 C5 . . . 119.46(19) no
    S1 C7 C12 . . . 110.33(14) no
    N1 C7 C8 . . . 111.13(16) no
    S1 C7 C8 . . . 109.97(14) no
    C8 C7 C12 . . . 110.53(17) no
    N1 C7 C12 . . . 111.96(16) no
    S1 C7 N1 . . . 102.68(13) no
    C7 C8 C9 . . . 112.37(17) no
    C8 C9 C10 . . . 112.5(2) no
    C9 C10 C13 . . . 112.1(2) no
    C11 C10 C13 . . . 112.33(18) no
    C9 C10 C11 . . . 109.28(18) no
    C10 C11 C12 . . . 112.66(18) no
    C7 C12 C11 . . . 112.43(16) no
    C10 C13 C14 . . . 114.4(2) no
    C1 C2 H2 . . . 120.00 no
    C3 C2 H2 . . . 120.00 no
    C2 C3 H3 . . . 121.00 no
    C4 C3 H3 . . . 121.00 no
    C4 C5 H5 . . . 121.00 no
    C6 C5 H5 . . . 121.00 no
    C7 C8 H8A . . . 109.00 no
    C7 C8 H8B . . . 109.00 no
    C9 C8 H8A . . . 109.00 no
    C9 C8 H8B . . . 109.00 no
    H8A C8 H8B . . . 108.00 no
    C8 C9 H9A . . . 109.00 no
    C8 C9 H9B . . . 109.00 no
    C10 C9 H9A . . . 109.00 no
    C10 C9 H9B . . . 109.00 no
    H9A C9 H9B . . . 108.00 no
    C9 C10 H10 . . . 108.00 no
    C11 C10 H10 . . . 108.00 no
    C13 C10 H10 . . . 108.00 no
    C10 C11 H11A . . . 109.00 no
    C10 C11 H11B . . . 109.00 no
    C12 C11 H11A . . . 109.00 no
    C12 C11 H11B . . . 109.00 no
    H11A C11 H11B . . . 108.00 no
    C7 C12 H12A . . . 109.00 no
    C7 C12 H12B . . . 109.00 no
    C11 C12 H12A . . . 109.00 no
    C11 C12 H12B . . . 109.00 no
    H12A C12 H12B . . . 108.00 no
    C10 C13 H13A . . . 109.00 no
    C10 C13 H13B . . . 109.00 no
    C14 C13 H13A . . . 109.00 no
    C14 C13 H13B . . . 109.00 no
    H13A C13 H13B . . . 108.00 no
    C13 C14 H14A . . . 109.00 no
    C13 C14 H14B . . . 110.00 no
    C13 C14 H14C . . . 109.00 no
    H14A C14 H14B . . . 110.00 no
    H14A C14 H14C . . . 109.00 no
    H14B C14 H14C . . . 109.00 no
loop_
    _geom_torsion_atom_site_label_1
    _geom_torsion_atom_site_label_2
    _geom_torsion_atom_site_label_3
    _geom_torsion_atom_site_label_4
    _geom_torsion_site_symmetry_1
    _geom_torsion_site_symmetry_2
    _geom_torsion_site_symmetry_3
    _geom_torsion_site_symmetry_4
    _geom_torsion
    _geom_torsion_publ_flag
    C7 S1 C1 C2 . . . . -169.63(19) no
    C7 S1 C1 C6 . . . . 12.78(15) no
    C1 S1 C7 N1 . . . . -22.42(13) no
    C1 S1 C7 C8 . . . . -140.76(15) no
    C1 S1 C7 C12 . . . . 97.06(15) no
    C6 N1 C7 S1 . . . . 28.68(19) no
    C6 N1 C7 C8 . . . . 146.21(18) no
    C6 N1 C7 C12 . . . . -89.7(2) no
    C7 N1 C6 C1 . . . . -21.5(2) no
    C7 N1 C6 C5 . . . . 162.7(2) no
    S1 C1 C2 C3 . . . . -177.34(17) no
    C6 C1 C2 C3 . . . . 0.0(3) no
    S1 C1 C6 N1 . . . . 2.0(2) no
    S1 C1 C6 C5 . . . . 178.12(17) no
    C2 C1 C6 N1 . . . . -175.77(18) no
    C2 C1 C6 C5 . . . . 0.3(3) no
    C1 C2 C3 C4 . . . . -0.1(3) no
    C2 C3 C4 C5 . . . . -0.1(4) no
    C2 C3 C4 Cl1 . . . . 179.98(18) no
    Cl1 C4 C5 C6 . . . . -179.63(18) no
    C3 C4 C5 C6 . . . . 0.5(4) no
    C4 C5 C6 N1 . . . . 175.0(2) no
    C4 C5 C6 C1 . . . . -0.6(3) no
    S1 C7 C8 C9 . . . . -68.9(2) no
    N1 C7 C8 C9 . . . . 178.09(19) no
    C12 C7 C8 C9 . . . . 53.2(3) no
    S1 C7 C12 C11 . . . . 69.5(2) no
    N1 C7 C12 C11 . . . . -176.80(17) no
    C8 C7 C12 C11 . . . . -52.3(2) no
    C7 C8 C9 C10 . . . . -56.0(3) no
    C8 C9 C10 C11 . . . . 55.3(2) no
    C8 C9 C10 C13 . . . . -179.54(18) no
    C9 C10 C11 C12 . . . . -54.5(2) no
    C13 C10 C11 C12 . . . . -179.53(19) no
    C9 C10 C13 C14 . . . . 172.9(2) no
    C11 C10 C13 C14 . . . . -63.6(3) no
    C10 C11 C12 C7 . . . . 54.5(2) no
loop_
    _geom_hbond_atom_site_label_D
    _geom_hbond_atom_site_label_H
    _geom_hbond_atom_site_label_A
    _geom_hbond_site_symmetry_A
    _geom_hbond_distance_DH
    _geom_hbond_distance_HA
    _geom_hbond_distance_DA
    _geom_hbond_angle_DHA
    _geom_hbond_publ_flag
    N1 H1N S1 3_555 0.84(2) 2.84(2) 3.669(2) 168(2) yes
_iucr_refine_instructions_details
;
;
