# Supplementary material for: 5-Chloro-4′-ethyl-3H-spiro­[1,3-benzo­thia­zole-2,1′-cyclo­hexa­ne]
Source: Acta Crystallogr Sect E Struct Rep Online. 2012 Apr 21;68(Pt 5):o1466. doi: 10.1107/S1600536812016479 (PMC3344578; doi:10.1107/S1600536812016479)
Supplement: Supplementary file 2 [file e-68-o1466-Isup2.hkl]

# 
# h,k,l, Fc-squared, Fo-squared, sigma(Fo-squared) and status flag 
# 
data_I
_shelx_title ' K-he in P2(1)2(1)2(1)' 
_shelx_refln_list_code          4 
_shelx_F_calc_maximum      135.29 
_exptl_crystal_F_000       568.00 
_reflns_d_resolution_high  0.7606 
 
loop_ 
 _symmetry_equiv_pos_as_xyz 
 'x, y, z' 
 '-x+1/2, -y, z+1/2' 
 'x+1/2, -y+1/2, -z' 
 '-x, y+1/2, -z+1/2' 
 
_cell_length_a     8.9890 
_cell_length_b    11.1630 
_cell_length_c    13.7220 
_cell_angle_alpha  90.000 
_cell_angle_beta   90.000 
_cell_angle_gamma  90.000 
 
_shelx_F_squared_multiplier     1.000 
 
loop_ 
 _refln_index_h 
 _refln_index_k 
 _refln_index_l 
 _refln_F_squared_calc 
 _refln_F_squared_meas 
 _refln_F_squared_sigma 
 _refln_observed_status 
   2   0   0    18303.67    14879.58    232.90 o 
   4   0   0      137.74      137.16      5.74 o 
   6   0   0     2571.80     2567.67     58.82 o 
   8   0   0     1640.69     1569.83     39.37 o 
  10   0   0        1.17       -2.14      2.45 o 
   1   1   0     1062.16     1085.98     14.23 o 
   2   1   0     1351.40     1429.88     11.38 o 
   3   1   0     2345.54     2393.80     20.27 o 
   4   1   0        0.44        0.72      0.42 o 
   5   1   0      587.67      592.00      8.98 o 
   6   1   0       64.11       65.53      2.10 o 
   7   1   0      140.18      132.72      3.92 o 
   8   1   0       32.36       24.71      2.92 o 
   9   1   0       58.82       64.88      4.33 o 
  10   1   0       17.94       18.70      2.87 o 
  11   1   0       18.90       22.24      3.35 o 
   1   2   0    17765.94    15030.83    292.27 o 
   2   2   0      388.89      416.29      4.64 o 
   3   2   0       52.04       48.73      1.07 o 
   4   2   0      350.69      396.81      6.14 o 
   5   2   0        1.84        1.64      0.60 o 
   6   2   0       70.27       62.98      3.20 o 
   7   2   0     1002.84      957.49     16.12 o 
   8   2   0       16.17       19.70      2.54 o 
   9   2   0       67.55       74.75      5.82 o 
  10   2   0        0.18       -0.46      2.76 o 
  11   2   0        2.52        8.88      3.68 o 
   1   3   0     6336.57     6082.64     79.29 o 
   2   3   0     3368.67     3425.02     43.90 o 
   3   3   0      553.21      672.39      9.84 o 
   4   3   0      799.17      849.40     21.45 o 
   5   3   0       62.62       61.21      2.70 o 
   6   3   0      366.57      336.65      7.80 o 
   7   3   0      203.13      212.02      6.11 o 
   8   3   0        8.00        4.29      2.30 o 
   9   3   0       69.79       63.57      6.13 o 
  10   3   0      194.16      212.16     10.72 o 
  11   3   0        1.69        3.98      3.06 o 
   0   4   0       78.79       92.83      2.76 o 
   1   4   0     2060.85     2052.97     46.26 o 
   2   4   0     1037.54     1029.24     24.66 o 
   3   4   0      939.58      963.81     16.90 o 
   4   4   0      217.30      231.60      5.69 o 
   5   4   0       30.20       30.88      2.30 o 
   6   4   0       27.58       17.60      2.76 o 
   7   4   0       64.26       60.66      4.75 o 
   8   4   0       39.72       38.14      4.60 o 
   9   4   0       98.44       90.99      6.89 o 
  10   4   0        7.91       10.72      3.83 o 
  11   4   0        0.76        0.92      2.91 o 
   1   5   0      717.29      719.96     18.54 o 
   2   5   0        0.50       -0.20      0.55 o 
   3   5   0     1186.60     1203.70     20.96 o 
   4   5   0        0.79        1.71      1.02 o 
   5   5   0        0.82        0.81      1.07 o 
   6   5   0       10.74       16.08      2.91 o 
   7   5   0      111.54      109.07      6.43 o 
   8   5   0        0.02        1.84      2.45 o 
   9   5   0      133.23      136.49      8.27 o 
  10   5   0       13.43       23.90      4.60 o 
  11   5   0       69.18       70.46      7.66 o 
   0   6   0      425.23      426.46     11.34 o 
   1   6   0       21.63       26.81      3.06 o 
   2   6   0      110.65      117.19      5.67 o 
   3   6   0     1097.11     1062.75     20.39 o 
   4   6   0      553.13      530.53      8.30 o 
   5   6   0        2.36        1.25      1.24 o 
   6   6   0       77.92       77.20      5.67 o 
   7   6   0      118.54      116.73      6.89 o 
   8   6   0       74.48       61.89      5.97 o 
   9   6   0       35.33       44.27      5.67 o 
  10   6   0        0.08        0.61      2.91 o 
   1   7   0       67.45       68.11      2.27 o 
   2   7   0      357.49      337.46     11.34 o 
   3   7   0        4.70        6.09      1.04 o 
   4   7   0      180.10      205.88      4.73 o 
   5   7   0       48.76       47.78      4.14 o 
   6   7   0      439.74      465.32     10.89 o 
   7   7   0       33.82       33.70      4.44 o 
   8   7   0        0.02        3.22      2.76 o 
   9   7   0       10.62       13.02      3.83 o 
  10   7   0        4.62        7.51      3.68 o 
   0   8   0       32.54       31.10      2.30 o 
   1   8   0       85.21       82.48      3.06 o 
   2   8   0      255.46      260.57     10.11 o 
   3   8   0      919.30      930.29     25.43 o 
   4   8   0      197.63      183.05      5.88 o 
   5   8   0      552.10      556.18     28.34 o 
   6   8   0       16.74       19.34      2.46 o 
   7   8   0       35.49       31.56      4.60 o 
   8   8   0        9.10        7.35      3.37 o 
   9   8   0       15.02        9.50      3.83 o 
   1   9   0       29.41       24.13      1.97 o 
   2   9   0      486.10      471.39     10.04 o 
   3   9   0       31.55       38.60      4.75 o 
   4   9   0        4.55        5.70      1.89 o 
   5   9   0      109.61      115.63      8.20 o 
   6   9   0       53.62       54.53      4.29 o 
   7   9   0        8.34        9.65      3.68 o 
   8   9   0       15.11       14.09      4.14 o 
   9   9   0        1.34       -1.07      3.06 o 
   0  10   0        2.34        0.31      2.30 o 
   1  10   0        0.25       -0.05      1.20 o 
   2  10   0       54.37       62.49      3.45 o 
   3  10   0        5.94        9.07      1.49 o 
   4  10   0      243.83      250.49      9.80 o 
   5  10   0       15.13       19.70      2.68 o 
   6  10   0        4.32        4.52      1.95 o 
   7  10   0        1.24        3.83      3.22 o 
   8  10   0       18.97       20.68      4.90 o 
   1  11   0       94.56       94.18     10.42 o 
   2  11   0        3.21        2.74      1.84 o 
   3  11   0       52.50       45.11      2.80 o 
   4  11   0        0.34        1.01      2.99 o 
   5  11   0       42.17       41.58      3.84 o 
   6  11   0        1.09       -0.77      2.91 o 
   7  11   0        5.65        3.22      3.22 o 
   0  12   0        0.18       -1.99      2.45 o 
   1  12   0       65.09       58.25      4.55 o 
   2  12   0        2.10        1.23      2.76 o 
   3  12   0       46.30       43.50      5.97 o 
   4  12   0        4.54        3.43      2.16 o 
   5  12   0       33.10       38.30      5.82 o 
   6  12   0        8.03       11.03      4.14 o 
   1  13   0        6.81        7.64      2.76 o 
   2  13   0       15.47       20.68      4.75 o 
   3  13   0        0.10        0.77      3.22 o 
   4  13   0        1.39        4.75      3.83 o 
   5  13   0        3.31        0.61      3.22 o 
   0  14   0        0.02        5.36      3.68 o 
   1  14   0        6.35        5.97      2.60 o 
   2  14   0        5.74        1.43      3.37 o 
   3  14   0        0.33        2.60      3.68 o 
   1   0   1       13.79        8.46      0.51 o 
   2   0   1     5283.81     5080.19     49.78 o 
   3   0   1     4686.31     4615.33     41.26 o 
   4   0   1       32.30       25.74      0.92 o 
   5   0   1      946.75      941.60     13.44 o 
   6   0   1     1854.90     1866.16     31.03 o 
   7   0   1        8.38        7.81      1.78 o 
   8   0   1       39.63       44.49      3.30 o 
   9   0   1        6.07        4.72      1.83 o 
  10   0   1       50.41       41.17      3.84 o 
  11   0   1       18.07       24.13      3.41 o 
 -11   1   1       23.32       24.33      3.34 o 
 -10   1   1       11.59       11.55      2.59 o 
  -9   1   1       20.33       20.49      2.71 o 
  -8   1   1       96.79       98.19      4.44 o 
  -7   1   1       66.17       62.25      2.65 o 
  -6   1   1      397.20      392.48      6.80 o 
  -5   1   1      447.60      476.33      7.89 o 
  -4   1   1       14.58       24.59      1.01 o 
  -3   1   1     4164.87     4104.32     34.12 o 
  -2   1   1     5458.05     5230.76     47.48 o 
  -1   1   1     2847.53     2772.30     31.83 o 
   0   1   1     4679.27     4258.03    150.04 o 
   1   1   1     2851.46     2811.85     27.92 o 
   2   1   1     5430.73     5139.57     43.48 o 
   3   1   1     4161.18     4060.06     50.81 o 
   4   1   1       13.45       22.43      1.14 o 
   5   1   1      467.77      495.86      6.80 o 
   6   1   1      409.54      396.32      7.47 o 
   7   1   1       64.69       62.59      3.35 o 
   8   1   1       94.13       99.62      8.20 o 
   9   1   1       20.61       19.02      2.76 o 
  10   1   1       11.26        9.55      2.44 o 
  11   1   1       24.27       18.19      4.37 o 
 -11   2   1       18.23       18.69      4.60 o 
 -10   2   1       61.90       52.54      6.13 o 
  -9   2   1       63.50       71.84      5.67 o 
  -8   2   1       53.49       45.81      3.46 o 
  -7   2   1      664.77      697.75     24.74 o 
  -6   2   1       30.23       27.32      2.23 o 
  -5   2   1      439.16      443.15      5.42 o 
  -4   2   1     4348.30     4408.66     50.63 o 
  -3   2   1      979.51      969.66      9.37 o 
  -2   2   1     9939.54     9548.67    108.17 o 
  -1   2   1    13611.67    11942.68    155.81 o 
   0   2   1       62.75       48.99      0.93 o 
   1   2   1    13673.86    12057.24    133.35 o 
   2   2   1     9941.48     9621.75     96.81 o 
   3   2   1      968.59      955.72     13.35 o 
   4   2   1     4357.02     4511.25     57.66 o 
   5   2   1      434.23      451.75      6.31 o 
   6   2   1       33.26       30.39      1.81 o 
   7   2   1      668.10      694.31     13.92 o 
   8   2   1       52.53       43.81      6.59 o 
   9   2   1       64.19       59.44      5.97 o 
  10   2   1       61.64       52.85      6.13 o 
  11   2   1       17.37       19.76      4.75 o 
 -11   3   1       14.11       13.94      4.29 o 
 -10   3   1        5.58        7.66      3.22 o 
  -9   3   1       27.36       29.41      4.29 o 
  -8   3   1       87.80       85.63      5.82 o 
  -7   3   1      308.10      314.96      7.68 o 
  -6   3   1      153.65      149.54      5.28 o 
  -5   3   1      931.46      947.32     13.39 o 
  -4   3   1     3687.26     3738.83     42.12 o 
  -3   3   1      864.35      887.90     12.24 o 
  -2   3   1      850.36      849.35     17.52 o 
  -1   3   1     1100.43     1088.42     14.62 o 
   0   3   1      139.72      150.53      2.55 o 
   1   3   1     1099.19     1080.17     17.66 o 
   2   3   1      841.50      852.97     10.06 o 
   3   3   1      852.34      873.68     12.50 o 
   4   3   1     3691.48     3684.04     59.48 o 
   5   3   1      936.72      937.96     17.11 o 
   6   3   1      153.60      142.33      4.98 o 
   7   3   1      302.70      289.82     11.03 o 
   8   3   1       89.91       89.46      5.97 o 
   9   3   1       27.44       29.26      4.44 o 
  10   3   1        6.36        4.60      3.06 o 
  11   3   1       13.90       17.62      4.44 o 
 -11   4   1       17.95       20.07      4.75 o 
 -10   4   1       82.67       91.91      7.20 o 
  -9   4   1       44.15       34.31      4.75 o 
  -8   4   1       31.85       31.40      4.29 o 
  -7   4   1       89.52      101.67      4.03 o 
  -6   4   1        8.03        6.55      1.36 o 
  -5   4   1        8.84        9.70      1.76 o 
  -4   4   1      500.02      472.07     25.46 o 
  -3   4   1     1818.30     1926.83     31.67 o 
  -2   4   1      314.10      288.95      4.79 o 
  -1   4   1      166.42      151.19      5.36 o 
   0   4   1        6.50        5.36      0.70 o 
   1   4   1      168.48      144.73      2.30 o 
   2   4   1      313.15      293.51      5.62 o 
   3   4   1     1803.76     1903.27     31.46 o 
   4   4   1      474.76      447.24      9.21 o 
   5   4   1       10.20        8.22      1.40 o 
   6   4   1        8.79        5.36      1.44 o 
   7   4   1       86.33       91.45      5.82 o 
   8   4   1       30.44       30.33      4.14 o 
   9   4   1       41.78       26.65      4.44 o 
  10   4   1       81.04       97.42      7.35 o 
  11   4   1       18.19        6.43      3.68 o 
 -11   5   1       26.63       28.49      5.21 o 
 -10   5   1       89.24       85.48      7.81 o 
  -9   5   1       71.24       79.04      6.43 o 
  -8   5   1       51.57       49.94      5.21 o 
  -7   5   1       85.34       93.75      5.97 o 
  -6   5   1      538.68      534.76     16.08 o 
  -5   5   1      608.09      590.67     12.18 o 
  -4   5   1      116.80      118.84      2.77 o 
  -3   5   1      636.38      639.78     14.17 o 
  -2   5   1     1076.38     1128.81     27.73 o 
  -1   5   1      411.12      402.26     11.80 o 
   0   5   1      356.71      365.34     10.11 o 
   1   5   1      419.87      411.64      5.44 o 
   2   5   1     1087.12     1145.72     19.22 o 
   3   5   1      646.43      646.17      9.41 o 
   4   5   1      122.91      121.33      4.52 o 
   5   5   1      616.07      604.26     12.02 o 
   6   5   1      544.11      511.94     15.93 o 
   7   5   1       86.69       89.46      5.97 o 
   8   5   1       52.18       52.85      5.67 o 
   9   5   1       71.12       74.91      6.89 o 
  10   5   1       89.62       88.08      8.12 o 
  11   5   1       28.06       26.35      5.36 o 
 -10   6   1       14.69       17.00      4.14 o 
  -9   6   1       80.44       84.25      6.74 o 
  -8   6   1       18.27       21.45      3.98 o 
  -7   6   1       66.17       72.30      5.51 o 
  -6   6   1      377.42      395.54     13.79 o 
  -5   6   1      135.24      111.89      4.28 o 
  -4   6   1      166.07      175.86      5.20 o 
  -3   6   1      208.35      188.07      5.30 o 
  -2   6   1      586.88      557.59     15.93 o 
  -1   6   1      182.32      174.94      7.05 o 
   0   6   1      651.05      595.73     15.93 o 
   1   6   1      179.53      182.71      4.42 o 
   2   6   1      585.09      571.53      8.64 o 
   3   6   1      211.33      201.89      4.05 o 
   4   6   1      167.17      169.39      4.97 o 
   5   6   1      130.90      119.19      4.32 o 
   6   6   1      379.61      409.15     13.79 o 
   7   6   1       67.59       61.27      5.82 o 
   8   6   1       20.60       18.69      3.83 o 
   9   6   1       79.78       85.02      7.66 o 
  10   6   1       13.80       12.71      4.14 o 
 -10   7   1       33.16       43.35      6.28 o 
  -9   7   1        5.14       11.64      3.52 o 
  -8   7   1       66.98       74.29      6.89 o 
  -7   7   1       28.32       20.99      3.83 o 
  -6   7   1       64.98       74.01      9.50 o 
  -5   7   1      150.48      157.27     13.02 o 
  -4   7   1      341.64      334.32      6.03 o 
  -3   7   1       13.73       13.04      2.30 o 
  -2   7   1        3.74        3.22      2.14 o 
  -1   7   1        0.95        0.00      1.53 o 
   0   7   1      996.29     1027.14     18.39 o 
   1   7   1        0.66        0.64      0.92 o 
   2   7   1        4.59        5.43      0.94 o 
   3   7   1       14.49       16.95      1.24 o 
   4   7   1      349.31      346.26      5.91 o 
   5   7   1      155.30      161.77      5.29 o 
   6   7   1       62.67       74.88      3.82 o 
   7   7   1       28.89       15.01      3.52 o 
   8   7   1       65.90       82.87      6.59 o 
   9   7   1        5.54        7.51      3.37 o 
  10   7   1       33.91       47.03      6.43 o 
  -9   8   1       14.61       24.97      4.75 o 
  -8   8   1       79.13       90.99      7.35 o 
  -7   8   1       37.81       34.47      4.75 o 
  -6   8   1        9.40        8.20      1.98 o 
  -5   8   1      340.75      355.79     15.24 o 
  -4   8   1       76.74       62.15      3.51 o 
  -3   8   1      243.65      248.14     11.49 o 
  -2   8   1      154.34      145.68      7.35 o 
  -1   8   1      344.87      347.57     12.10 o 
   0   8   1      318.40      301.57      5.55 o 
   1   8   1      340.39      337.27      8.65 o 
   2   8   1      150.93      161.80      4.56 o 
   3   8   1      236.93      231.24      6.00 o 
   4   8   1       78.53       64.85      7.20 o 
   5   8   1      346.06      367.45     19.99 o 
   6   8   1        9.02       11.29      2.06 o 
   7   8   1       38.82       38.45      5.21 o 
   8   8   1       79.02       92.98      7.20 o 
   9   8   1       13.73       20.07      4.60 o 
  -9   9   1        0.79        5.36      3.52 o 
  -8   9   1       18.19       20.99      4.60 o 
  -7   9   1       33.61       42.00      3.91 o 
  -6   9   1        5.78        1.44      1.87 o 
  -5   9   1        5.52        6.03      1.94 o 
  -4   9   1       93.07       89.38      4.32 o 
  -3   9   1        8.06        5.97      2.76 o 
  -2   9   1        8.89       11.34      3.06 o 
  -1   9   1       83.20       81.45      2.83 o 
   0   9   1      113.77      109.76      3.63 o 
   1   9   1       83.52       88.73      3.51 o 
   2   9   1        7.99        9.94      1.46 o 
   3   9   1        7.70        7.21      2.14 o 
   4   9   1       93.80       90.15      3.74 o 
   5   9   1        5.74        5.97      1.83 o 
   6   9   1        6.26        6.82      1.98 o 
   7   9   1       34.19       30.33      4.90 o 
   8   9   1       18.63       24.97      4.90 o 
   9   9   1        0.99        0.00      3.22 o 
  -8  10   1       12.11       13.17      4.14 o 
  -7  10   1       52.36       52.39      6.43 o 
  -6  10   1       57.98       50.16      4.17 o 
  -5  10   1       11.89       13.57      2.44 o 
  -4  10   1       32.09       27.92      3.03 o 
  -3  10   1       91.54       79.50      6.28 o 
  -2  10   1      164.84      160.10      4.64 o 
  -1  10   1      382.46      378.10      8.80 o 
   0  10   1      127.00      122.57      5.20 o 
   1  10   1      379.91      405.39      9.44 o 
   2  10   1      165.49      165.02      9.04 o 
   3  10   1       92.88       88.05      8.43 o 
   4  10   1       32.44       34.10      2.18 o 
   5  10   1       12.16       12.72      1.71 o 
   6  10   1       56.14       57.29      6.28 o 
   7  10   1       52.23       63.88      6.89 o 
   8  10   1       12.43       14.40      4.29 o 
  -7  11   1        4.73        7.66      3.68 o 
  -6  11   1       17.30       20.99      4.60 o 
  -5  11   1       40.12       37.41      3.73 o 
  -4  11   1        0.09       -2.43      1.72 o 
  -3  11   1       56.93       61.58      6.59 o 
  -2  11   1      106.74      110.14      7.66 o 
  -1  11   1       23.01       26.49      3.65 o 
   0  11   1       27.84       31.40      3.41 o 
   1  11   1       21.12       24.69      3.91 o 
   2  11   1      107.61      127.12      4.81 o 
   3  11   1       56.99       54.13      6.97 o 
   4  11   1        0.17        1.88      1.49 o 
   5  11   1       40.68       40.13      5.51 o 
   6  11   1       16.58       13.02      4.14 o 
   7  11   1        4.73       -0.46      3.06 o 
  -6  12   1        4.19        3.83      3.52 o 
  -5  12   1       22.27       18.96      3.12 o 
  -4  12   1        6.38        7.87      2.42 o 
  -3  12   1        4.62        2.45      3.22 o 
  -2  12   1       10.11        3.37      3.22 o 
  -1  12   1        7.77        6.98      2.33 o 
   0  12   1       50.21       49.95      6.82 o 
   1  12   1        8.68        7.74      2.38 o 
   2  12   1       10.46        8.51      2.01 o 
   3  12   1        5.02        5.51      3.22 o 
   4  12   1        6.61        9.80      3.83 o 
   5  12   1       21.39       24.82      5.06 o 
   6  12   1        4.11        4.44      3.37 o 
  -5  13   1       12.26        8.12      4.14 o 
  -4  13   1        6.81        4.44      3.83 o 
  -3  13   1       23.46       25.43      5.06 o 
  -2  13   1        2.52       -3.12      1.89 o 
  -1  13   1       47.69       54.83     10.26 o 
   0  13   1       12.49       14.70      2.98 o 
   1  13   1       48.53       49.58      5.67 o 
   2  13   1        2.57        2.76      3.52 o 
   3  13   1       23.57       22.21      4.90 o 
   4  13   1        6.63       12.25      4.29 o 
   5  13   1       12.05       19.91      5.06 o 
  -3  14   1        1.31       -0.92      2.91 o 
  -2  14   1        5.35        9.48      2.87 o 
  -1  14   1        0.56        1.15      2.27 o 
   0  14   1       13.88       19.48      3.75 o 
   1  14   1        0.62       -0.85      2.11 o 
   2  14   1        5.39        2.43      2.60 o 
   3  14   1        1.39        4.44      3.98 o 
   0   0   2      183.70      186.91      2.70 o 
   1   0   2      319.45      309.47      2.57 o 
   2   0   2     1247.95     1286.39     11.11 o 
   3   0   2      793.97      798.25      7.81 o 
   4   0   2      112.50      109.62      2.21 o 
   5   0   2       27.11       20.91      1.28 o 
   6   0   2      248.32      262.71      9.04 o 
   7   0   2      451.71      414.00      9.42 o 
   8   0   2       13.39       11.88      2.06 o 
   9   0   2      103.22      113.02      4.93 o 
  10   0   2        2.86        3.57      2.60 o 
  11   0   2       47.78       49.49      4.55 o 
 -11   1   2        7.36        3.98      3.22 o 
 -10   1   2        2.25       -0.69      1.84 o 
  -9   1   2        4.81        1.44      1.68 o 
  -8   1   2      207.37      211.83      6.50 o 
  -7   1   2      164.00      156.75      5.14 o 
  -6   1   2      725.45      721.07      9.41 o 
  -5   1   2      470.18      490.35      6.61 o 
  -4   1   2      766.25      767.72      9.42 o 
  -3   1   2      462.77      510.53      5.29 o 
  -2   1   2     1054.74     1092.20      9.07 o 
  -1   1   2      978.14      982.67     10.12 o 
   0   1   2      580.41      571.57      6.59 o 
   1   1   2      960.01      961.31     10.33 o 
   2   1   2     1082.40     1115.52     10.35 o 
   3   1   2      460.15      507.50      4.92 o 
   4   1   2      754.30      764.09      7.84 o 
   5   1   2      464.73      488.70      6.84 o 
   6   1   2      703.43      714.51     11.36 o 
   7   1   2      163.89      152.35      5.09 o 
   8   1   2      199.43      204.68      6.38 o 
   9   1   2        4.05        5.66      1.94 o 
  10   1   2        1.99       -2.37      1.68 o 
  11   1   2        7.38        7.05      3.98 o 
 -11   2   2        1.66        5.51      3.52 o 
 -10   2   2       81.72      102.17      7.20 o 
  -9   2   2       55.86       56.83      5.82 o 
  -8   2   2        1.16        1.13      1.32 o 
  -7   2   2       28.71       29.07      2.04 o 
  -6   2   2      648.76      638.89      7.57 o 
  -5   2   2      243.54      264.53      3.90 o 
  -4   2   2      627.74      685.98      8.39 o 
  -3   2   2      177.78      181.28      2.40 o 
  -2   2   2     1561.58     1545.20     14.46 o 
  -1   2   2     1187.38     1219.42     11.54 o 
   0   2   2      481.23      478.13      5.94 o 
   1   2   2     1179.22     1213.13     12.81 o 
   2   2   2     1543.94     1506.23     15.68 o 
   3   2   2      188.96      195.77      3.14 o 
   4   2   2      634.95      684.07     12.89 o 
   5   2   2      237.33      259.45      4.91 o 
   6   2   2      645.36      632.89     10.34 o 
   7   2   2       29.79       29.54      4.83 o 
   8   2   2        1.33        0.00      1.99 o 
   9   2   2       54.14       57.14      5.82 o 
  10   2   2       83.96       87.77      7.05 o 
  11   2   2        1.47        4.44      3.37 o 
 -11   3   2       19.52       25.89      5.06 o 
 -10   3   2       99.14      111.98      7.81 o 
  -9   3   2      109.38      104.47      6.89 o 
  -8   3   2      125.72      135.41      7.35 o 
  -7   3   2      565.65      559.00     14.71 o 
  -6   3   2       21.29       24.86      2.95 o 
  -5   3   2       62.17       84.86      2.28 o 
  -4   3   2     2002.97     2070.13     24.11 o 
  -3   3   2     1469.53     1576.07     16.54 o 
  -2   3   2     4758.38     4888.45     53.05 o 
  -1   3   2     3741.76     3838.20     42.27 o 
   0   3   2      522.78      504.57      5.79 o 
   1   3   2     3735.69     3784.44     39.11 o 
   2   3   2     4770.50     4875.58     45.14 o 
   3   3   2     1479.40     1568.06     18.53 o 
   4   3   2     2017.18     2087.48     34.31 o 
   5   3   2       60.49       80.26      5.74 o 
   6   3   2       19.68       22.90      2.27 o 
   7   3   2      577.22      551.77     17.00 o 
   8   3   2      125.52      140.32      7.51 o 
   9   3   2      112.92      109.99      7.35 o 
  10   3   2       98.57      107.84      7.81 o 
  11   3   2       19.20       19.91      4.90 o 
 -11   4   2        2.25        0.92      3.06 o 
 -10   4   2       23.44       30.18      5.06 o 
  -9   4   2       87.31       89.61      6.74 o 
  -8   4   2      175.94      173.40      8.58 o 
  -7   4   2       29.41       25.07      2.28 o 
  -6   4   2       60.07       59.77      2.41 o 
  -5   4   2      714.06      768.41     19.61 o 
  -4   4   2      169.05      155.92      3.38 o 
  -3   4   2     1674.08     1745.66     24.09 o 
  -2   4   2      497.99      521.69     10.02 o 
  -1   4   2      942.06      958.74     15.92 o 
   0   4   2       79.45       85.54      1.74 o 
   1   4   2      927.01      930.01     10.29 o 
   2   4   2      503.91      528.47      6.89 o 
   3   4   2     1658.19     1746.00     28.70 o 
   4   4   2      171.51      149.74      5.44 o 
   5   4   2      730.86      772.40     23.59 o 
   6   4   2       55.43       49.33      4.60 o 
   7   4   2       30.47       26.35      3.83 o 
   8   4   2      177.96      178.46      8.73 o 
   9   4   2       88.67       86.09      6.59 o 
  10   4   2       22.53       24.36      4.75 o 
  11   4   2        2.42        1.53      3.52 o 
 -10   5   2        5.25        2.60      3.37 o 
  -9   5   2       64.64       53.77      5.97 o 
  -8   5   2      333.12      324.75     12.41 o 
  -7   5   2      181.51      170.34      8.12 o 
  -6   5   2      408.68      415.49      9.19 o 
  -5   5   2      426.30      441.01     12.68 o 
  -4   5   2     1230.16     1259.83     15.37 o 
  -3   5   2     1097.52     1170.13     16.83 o 
  -2   5   2       30.34       27.11      2.91 o 
  -1   5   2     1225.83     1275.10     30.79 o 
   0   5   2     2297.18     2465.31     41.02 o 
   1   5   2     1243.17     1290.70     15.65 o 
   2   5   2       30.07       33.47      1.79 o 
   3   5   2     1095.72     1190.80     16.67 o 
   4   5   2     1223.57     1211.47     21.56 o 
   6   5   2      411.51      387.55     13.33 o 
   7   5   2      179.47      166.05      8.12 o 
   8   5   2      340.94      303.30     12.41 o 
   9   5   2       63.90       62.50      6.43 o 
  10   5   2        5.10        9.96      3.52 o 
 -10   6   2       19.78       21.45      4.60 o 
  -9   6   2       10.39        7.35      3.22 o 
  -8   6   2        9.93        5.82      2.91 o 
  -7   6   2       33.63       33.24      4.44 o 
  -6   6   2        6.18        5.21      1.16 o 
  -5   6   2      537.48      547.20      7.66 o 
  -4   6   2      135.57      132.52      3.51 o 
  -3   6   2      102.93      116.56      4.06 o 
  -2   6   2       89.23       77.97      4.75 o 
  -1   6   2      396.37      432.74     13.02 o 
   0   6   2       62.91       75.91      2.86 o 
   1   6   2      409.51      442.03      7.05 o 
   2   6   2       95.08       90.91      1.98 o 
   3   6   2      103.68      115.38      2.66 o 
   4   6   2      141.08      135.50      4.19 o 
   5   6   2      532.49      535.75     13.17 o 
   6   6   2        6.73        0.92      2.14 o 
   7   6   2       32.08       23.90      3.83 o 
   8   6   2        9.51        9.50      3.22 o 
   9   6   2       10.53        9.19      3.68 o 
  10   6   2       20.10       20.83      4.75 o 
 -10   7   2        6.29        6.13      3.52 o 
  -9   7   2        3.95        6.28      3.22 o 
  -8   7   2       64.98       53.46      5.97 o 
  -7   7   2      126.24      120.40      7.35 o 
  -6   7   2      118.46       95.30      4.44 o 
  -5   7   2      270.17      271.79      9.51 o 
  -4   7   2      271.60      250.92      9.80 o 
  -3   7   2      345.06      333.20      8.23 o 
  -2   7   2      473.33      482.84     14.86 o 
  -1   7   2       56.89       56.83      4.29 o 
   0   7   2      393.04      410.69     12.71 o 
   1   7   2       56.06       56.70      2.57 o 
   2   7   2      471.79      490.49     11.37 o 
   3   7   2      348.25      346.13      8.25 o 
   4   7   2      272.10      251.19      5.13 o 
   5   7   2      269.18      263.68     11.80 o 
   6   7   2      119.14      105.70      6.59 o 
   7   7   2      128.96      124.39      7.51 o 
   8   7   2       65.17       55.45      6.13 o 
   9   7   2        4.10        0.77      2.91 o 
  10   7   2        6.01        1.38      3.06 o 
  -9   8   2        6.46        9.80      3.83 o 
  -8   8   2        6.29        3.98      3.06 o 
  -7   8   2        0.40       -0.33      1.68 o 
  -6   8   2      198.95      212.05     17.85 o 
  -5   8   2        5.74        5.96      1.87 o 
  -4   8   2      185.21      171.31      5.90 o 
  -3   8   2       17.72       14.86      3.45 o 
  -2   8   2      377.46      332.56     12.10 o 
  -1   8   2      154.44      169.88      7.81 o 
   0   8   2        1.85        0.15      1.69 o 
   1   8   2      156.67      161.16      4.82 o 
   2   8   2      369.94      338.80      7.85 o 
   3   8   2       18.65       15.45      1.12 o 
   4   8   2      187.13      187.22      3.68 o 
   5   8   2        5.32        6.97      1.32 o 
   6   8   2      200.41      209.94     15.01 o 
   7   8   2        0.58        0.92      2.45 o 
   8   8   2        6.10        1.84      2.91 o 
   9   8   2        5.98        5.97      3.68 o 
  -9   9   2       35.15       34.31      5.67 o 
  -8   9   2       35.54       30.33      5.21 o 
  -7   9   2        8.13        4.24      2.09 o 
  -6   9   2        5.80        5.68      2.11 o 
  -5   9   2       22.50       23.60      2.87 o 
  -4   9   2       10.72        8.27      2.30 o 
  -3   9   2       88.49       80.19      4.00 o 
  -2   9   2       14.75       13.48      3.22 o 
  -1   9   2      136.25      123.93      7.05 o 
   0   9   2      149.61      140.71      3.87 o 
   1   9   2      136.38      131.30      4.49 o 
   2   9   2       16.54       11.79      1.73 o 
   3   9   2       86.76       74.66      4.06 o 
   4   9   2       12.48       14.98      1.71 o 
   5   9   2       24.56       30.75      2.27 o 
   6   9   2        5.41        2.60      2.76 o 
   7   9   2        8.46        3.98      3.06 o 
   8   9   2       36.04       36.61      5.51 o 
   9   9   2       35.21       34.16      5.67 o 
  -8  10   2        9.44       12.87      4.29 o 
  -7  10   2       20.67       22.41      3.24 o 
  -6  10   2        0.10       -0.87      1.83 o 
  -5  10   2      120.84      143.05      5.95 o 
  -4  10   2       49.64       44.18      6.51 o 
  -3  10   2      122.83      114.35      5.06 o 
  -2  10   2       55.56       51.32      5.67 o 
  -1  10   2      123.21      119.88      3.24 o 
   0  10   2        8.63       11.20      2.06 o 
   1  10   2      124.06      127.56      4.71 o 
   2  10   2       55.10       50.05      3.15 o 
   3  10   2      119.67      116.30      4.49 o 
   4  10   2       49.68       55.24      2.67 o 
   5  10   2      121.95      139.86      8.58 o 
   6  10   2        0.10       -0.46      2.60 o 
   7  10   2       20.18       26.96      5.06 o 
   8  10   2        8.96        9.04      3.98 o 
  -7  11   2       28.79       45.34      6.43 o 
  -6  11   2       13.11       15.34      2.92 o 
  -5  11   2        1.74        0.77      1.95 o 
  -4  11   2      126.79      151.18      7.05 o 
  -3  11   2        3.38        3.40      1.91 o 
  -2  11   2       10.82       12.87      3.68 o 
  -1  11   2       98.55       96.19      4.87 o 
   0  11   2       13.46        9.89      2.27 o 
   1  11   2      100.14      102.63      7.05 o 
   2  11   2       11.16       13.42      2.13 o 
   3  11   2        4.01        7.18      1.87 o 
   4  11   2      127.93      156.45      6.13 o 
   5  11   2        1.71       -0.92      2.76 o 
   6  11   2       12.90        7.81      3.68 o 
   7  11   2       28.46       37.38      5.97 o 
  -6  12   2       35.28       34.31      5.82 o 
  -5  12   2        1.35       -2.76      2.91 o 
  -4  12   2       16.05       19.09      3.45 o 
  -3  12   2       12.04       13.36      2.79 o 
  -2  12   2      102.42      107.99      7.81 o 
  -1  12   2        6.86        8.59      2.60 o 
   0  12   2       82.96       88.16      5.23 o 
   1  12   2        6.86        3.22      2.91 o 
   2  12   2      103.25       85.17      7.81 o 
   3  12   2       11.99       15.01      4.14 o 
   4  12   2       15.82       19.76      4.75 o 
   5  12   2        1.23       -1.07      3.06 o 
   6  12   2       34.71       43.96      6.28 o 
  -4  13   2        2.26        1.07      3.22 o 
  -3  13   2       40.33       42.13      6.28 o 
  -2  13   2        4.01        2.33      2.35 o 
  -1  13   2       26.08       29.47      5.97 o 
   0  13   2        4.84        3.14      2.38 o 
   1  13   2       25.80       27.87      3.63 o 
   2  13   2        4.25       -0.31      3.06 o 
   3  13   2       41.16       49.63      6.59 o 
   4  13   2        2.29        0.92      3.22 o 
   5  13   2       14.02       12.41      4.60 o 
  -3  14   2        6.31        7.97      4.14 o 
  -2  14   2       19.80       28.41      8.88 o 
  -1  14   2       11.96        9.57      2.76 o 
   0  14   2        1.27       -0.37      2.11 o 
   1  14   2       12.02       10.74      3.91 o 
   2  14   2       19.57       15.06      4.29 o 
   3  14   2        6.46       14.55      4.60 o 
   1   0   3       46.86       60.84      0.77 o 
   2   0   3      414.97      408.76      3.72 o 
   3   0   3      723.92      652.59      7.28 o 
   4   0   3       20.06       22.57      1.11 o 
   5   0   3      971.66      973.60     13.97 o 
   6   0   3       51.60       41.92      2.12 o 
   7   0   3       31.57       23.23      2.03 o 
   8   0   3        1.04       -1.23      1.35 o 
   9   0   3        2.50       -0.73      1.61 o 
  10   0   3       36.35       30.35      3.47 o 
  11   0   3       96.24      100.43      7.05 o 
 -11   1   3       32.89       43.96      6.28 o 
 -10   1   3       71.70       82.02      9.27 o 
  -9   1   3       90.83      103.47     10.49 o 
  -8   1   3       19.21       22.07      1.97 o 
  -7   1   3       65.57       64.99      2.64 o 
  -6   1   3      211.33      203.02      3.65 o 
  -5   1   3      927.33      921.32     13.35 o 
  -4   1   3       66.77       94.59      2.06 o 
  -3   1   3     2090.18     2115.43     19.73 o 
  -2   1   3     1344.82     1379.82     12.06 o 
  -1   1   3      880.04      894.05      9.25 o 
   0   1   3        2.19        4.71      0.37 o 
   1   1   3      905.40      912.13      8.83 o 
   2   1   3     1330.19     1376.62     12.23 o 
   3   1   3     2111.41     2139.93     17.25 o 
   4   1   3       67.71       96.78      1.91 o 
   5   1   3      953.76      927.40     11.83 o 
   6   1   3      204.31      193.67      4.45 o 
   7   1   3       69.50       71.48      3.41 o 
   8   1   3       19.20       21.44      2.44 o 
   9   1   3       93.59      101.51      4.87 o 
  10   1   3       71.32       76.70      5.20 o 
  11   1   3       34.08       32.93      5.67 o 
 -11   2   3       22.71       29.41      5.21 o 
 -10   2   3       48.43       63.11      6.59 o 
  -9   2   3        8.06        8.12      3.06 o 
  -8   2   3       74.73       78.28      5.51 o 
  -7   2   3       21.58       24.43      1.67 o 
  -6   2   3       20.56       20.22      1.11 o 
  -5   2   3       46.64       48.39      1.75 o 
  -4   2   3      675.59      671.83      7.60 o 
  -3   2   3        0.78        1.72      0.36 o 
  -2   2   3      327.23      325.88      3.56 o 
  -1   2   3      868.02      887.20      8.67 o 
   0   2   3     2982.90     2805.51    104.13 o 
   1   2   3      863.81      885.99     10.79 o 
   2   2   3      331.52      327.28      3.44 o 
   3   2   3        1.61        5.46      1.36 o 
   4   2   3      691.91      673.77     10.37 o 
   5   2   3       46.32       46.50      2.09 o 
   6   2   3       20.12       19.31      2.30 o 
   7   2   3       21.64       18.99      3.22 o 
   8   2   3       76.73       76.90      5.82 o 
   9   2   3        8.40        6.28      2.91 o 
  10   2   3       48.80       40.90      5.82 o 
  11   2   3       22.33       22.21      5.06 o 
 -11   3   3       14.77       25.43      5.21 o 
 -10   3   3       34.89       37.53      5.36 o 
  -9   3   3      171.17      174.94      8.88 o 
  -8   3   3       26.20       19.45      3.52 o 
  -7   3   3       35.06       42.40      2.06 o 
  -6   3   3       77.40       82.62      2.48 o 
  -5   3   3      392.27      386.76      5.54 o 
  -4   3   3      444.49      459.86      6.51 o 
  -3   3   3      958.22     1004.38      9.84 o 
  -2   3   3      241.99      252.39      3.74 o 
  -1   3   3     1795.10     1769.26     18.19 o 
   0   3   3        1.33        0.92      0.35 o 
   1   3   3     1770.35     1745.89     18.47 o 
   2   3   3      239.24      247.78      3.83 o 
   3   3   3      947.55      991.57     11.10 o 
   4   3   3      464.76      471.67      7.84 o 
   5   3   3      385.39      380.86      7.04 o 
   6   3   3       80.79       81.49      5.06 o 
   7   3   3       31.73       42.89      4.44 o 
   8   3   3       26.58       21.91      3.68 o 
   9   3   3      167.73      164.37      9.04 o 
  10   3   3       36.24       32.78      5.21 o 
  11   3   3       15.23       14.86      4.44 o 
 -11   4   3       22.21       24.97      4.90 o 
 -10   4   3        9.01        8.58      3.52 o 
  -9   4   3       12.80        8.88      3.22 o 
  -8   4   3       27.35       33.09      4.29 o 
  -7   4   3      184.00      186.96      6.97 o 
  -6   4   3        5.73        5.96      0.98 o 
  -5   4   3      179.97      178.74      3.38 o 
  -4   4   3      277.72      286.59      4.51 o 
  -3   4   3      637.39      676.69      8.70 o 
  -2   4   3      632.93      716.60     12.17 o 
  -1   4   3      424.05      415.70      5.61 o 
   0   4   3      131.71      139.28      2.48 o 
   1   4   3      426.22      412.45      5.13 o 
   2   4   3      618.66      708.29     12.03 o 
   3   4   3      646.22      695.23      8.96 o 
   4   4   3      272.09      283.30      6.81 o 
   5   4   3      175.04      167.35      5.09 o 
   6   4   3        5.38        7.51      2.30 o 
   7   4   3      191.04      187.19      8.58 o 
   8   4   3       29.20       28.49      4.29 o 
   9   4   3       13.64        9.50      3.22 o 
  10   4   3        8.45        9.04      3.52 o 
  11   4   3       22.30       23.74      5.36 o 
 -10   5   3       46.00       53.61      6.28 o 
  -9   5   3        6.83        5.21      3.06 o 
  -8   5   3      181.11      161.46      8.27 o 
  -7   5   3       15.51       21.98      2.83 o 
  -6   5   3      483.48      488.83     16.54 o 
  -5   5   3       24.77       29.01      1.39 o 
  -4   5   3      208.98      198.34      4.15 o 
  -3   5   3       10.60       11.61      1.52 o 
  -2   5   3     2748.06     2803.40     45.62 o 
  -1   5   3      168.04      167.69      5.67 o 
   0   5   3     6184.54     6340.71     83.51 o 
   1   5   3      166.07      163.30      3.19 o 
   2   5   3     2738.69     2788.56     32.51 o 
   3   5   3       10.83       15.16      1.01 o 
   4   5   3      215.02      203.25      4.15 o 
   5   5   3       25.29       22.98      3.22 o 
   6   5   3      481.21      476.55     15.32 o 
   7   5   3       14.82       20.99      3.52 o 
   8   5   3      179.75      159.92      8.58 o 
   9   5   3        6.62        5.21      2.91 o 
  10   5   3       45.93       41.97      5.97 o 
 -10   6   3        5.77        0.00      2.76 o 
  -9   6   3       11.50       11.80      3.68 o 
  -8   6   3       82.58       79.50      6.13 o 
  -7   6   3       77.48       78.74      5.82 o 
  -6   6   3       46.12       45.20      3.58 o 
  -5   6   3        6.24        2.47      0.73 o 
  -4   6   3      209.62      188.66      5.63 o 
  -3   6   3       60.85       57.91      3.06 o 
  -2   6   3      125.50      139.55      6.43 o 
  -1   6   3      103.83      107.54      5.36 o 
   0   6   3       93.56      113.49      3.09 o 
   1   6   3      104.31      100.81      2.59 o 
   2   6   3      129.26      141.49      2.76 o 
   3   6   3       61.76       63.99      4.18 o 
   4   6   3      210.29      193.05      4.16 o 
   5   6   3        4.76        1.28      0.92 o 
   6   6   3       48.23       40.44      4.44 o 
   7   6   3       79.31       67.55      6.13 o 
   8   6   3       85.07       83.03      6.43 o 
   9   6   3       11.74       17.31      3.98 o 
  10   6   3        5.53        6.59      3.68 o 
 -10   7   3        8.82        8.27      3.83 o 
  -9   7   3       68.77       76.13      7.20 o 
  -8   7   3       39.48       37.22      5.06 o 
  -7   7   3       79.83       80.42      6.13 o 
  -6   7   3       13.19       18.46      2.49 o 
  -5   7   3      195.58      210.91      4.73 o 
  -4   7   3       36.53       31.41      2.71 o 
  -3   7   3      169.05      162.23      5.25 o 
  -2   7   3       55.93       58.98      4.44 o 
  -1   7   3      851.31      885.40     23.59 o 
   0   7   3        1.36        1.38      1.53 o 
   1   7   3      857.42      886.74     13.34 o 
   2   7   3       50.71       49.22      1.88 o 
   3   7   3      163.49      164.09      3.18 o 
   4   7   3       35.59       31.72      1.82 o 
   5   7   3      199.81      192.77      4.57 o 
   6   7   3       12.20       17.16      3.52 o 
   7   7   3       79.96       71.23      6.43 o 
   8   7   3       37.71       40.13      5.21 o 
   9   7   3       68.74       59.13      6.74 o 
  10   7   3        8.74        1.69      3.52 o 
  -9   8   3       32.26       27.42      5.06 o 
  -8   8   3      144.95      134.19      8.58 o 
  -7   8   3        5.73        8.80      2.22 o 
  -6   8   3       51.31       57.22      4.17 o 
  -5   8   3        7.11        2.81      1.68 o 
  -4   8   3        6.21        6.65      1.78 o 
  -3   8   3       53.03       52.48      3.27 o 
  -2   8   3      281.55      286.76     11.03 o 
  -1   8   3      165.82      162.83      7.81 o 
   0   8   3      544.42      568.62     16.85 o 
   1   8   3      170.54      171.26      5.12 o 
   2   8   3      282.13      301.12      5.56 o 
   3   8   3       52.37       50.70      2.13 o 
   4   8   3        7.58        8.18      1.22 o 
   5   8   3        6.98        5.30      1.83 o 
   6   8   3       51.55       41.36      5.06 o 
   7   8   3        6.36       12.71      3.68 o 
   8   8   3      146.59      155.48      9.19 o 
   9   8   3       32.01       22.52      4.75 o 
  -9   9   3       20.56       16.54      4.60 o 
  -8   9   3       19.17       18.54      4.60 o 
  -7   9   3       33.16       34.38      3.68 o 
  -6   9   3      101.18      113.06      5.42 o 
  -5   9   3       19.68       24.66      3.68 o 
  -4   9   3       23.93       26.02      2.82 o 
  -3   9   3       36.48       34.40      3.60 o 
  -2   9   3      308.50      285.23     11.49 o 
  -1   9   3       46.16       38.37      5.28 o 
   0   9   3       61.98       56.37      5.21 o 
   1   9   3       48.49       42.76      2.80 o 
   2   9   3      306.06      284.14      7.45 o 
   3   9   3       38.52       34.09      2.65 o 
   4   9   3       24.10       26.93      1.97 o 
   5   9   3       19.06       23.28      4.14 o 
   6   9   3      101.48      107.54      7.35 o 
   7   9   3       33.30       24.97      4.75 o 
   8   9   3       18.97       23.90      4.75 o 
  -8  10   3        0.44       -3.06      2.91 o 
  -7  10   3       54.94       58.82      6.74 o 
  -6  10   3       11.16        8.78      2.42 o 
  -5  10   3       25.95       29.54      3.35 o 
  -4  10   3       30.85       24.78      3.03 o 
  -3  10   3       25.16       25.09      2.92 o 
  -2  10   3       36.11       37.22      4.75 o 
  -1  10   3      198.73      192.75      7.20 o 
   0  10   3        6.35        4.00      0.99 o 
   1  10   3      197.28      196.23      9.19 o 
   2  10   3       35.29       35.68      2.87 o 
   3  10   3       26.92       27.20      2.61 o 
   4  10   3       30.73       25.83      2.72 o 
   5  10   3       26.86       16.54      3.98 o 
   6  10   3       11.24        7.81      3.37 o 
   7  10   3       55.27       56.83      6.89 o 
   8  10   3        0.41        0.61      3.22 o 
  -7  11   3        0.71        1.84      3.22 o 
  -6  11   3       32.80       39.06      5.82 o 
  -5  11   3       97.83       98.10      5.30 o 
  -4  11   3        0.66        2.22      2.06 o 
  -3  11   3        5.19        4.27      2.99 o 
  -2  11   3       31.67       30.33      4.75 o 
  -1  11   3       52.53       52.91      4.12 o 
   0  11   3        5.74        2.91      1.87 o 
   1  11   3       54.60       60.51      6.13 o 
   2  11   3       33.45       42.20      3.35 o 
   3  11   3        5.37        4.44      3.22 o 
   4  11   3        0.63        4.90      3.06 o 
   5  11   3       96.07      107.38      8.12 o 
   6  11   3       33.58       34.01      5.51 o 
   7  11   3        0.60       -0.92      3.22 o 
  -6  12   3        5.41        9.50      4.14 o 
  -5  12   3        5.44       -0.46      2.91 o 
  -4  12   3       66.49       62.19      7.20 o 
  -3  12   3       22.26       19.61      4.60 o 
  -2  12   3        0.79        1.45      2.14 o 
  -1  12   3        0.20       -0.50      2.07 o 
   0  12   3       89.57       90.84      5.74 o 
   1  12   3        0.14       -2.91      2.30 o 
   2  12   3        0.82        2.30      3.06 o 
   3  12   3       22.00       16.70      4.14 o 
   4  12   3       66.21       66.63      7.05 o 
   5  12   3        5.29        5.82      3.83 o 
   6  12   3        5.63        3.98      3.68 o 
  -4  13   3        7.47       10.42      4.14 o 
  -3  13   3       46.96       60.20      7.35 o 
  -2  13   3        2.58        3.05      2.33 o 
  -1  13   3       30.54       29.19      3.68 o 
   0  13   3        0.33        0.05      2.09 o 
   1  13   3       30.72       33.67      3.89 o 
   2  13   3        2.66       -0.15      2.91 o 
   3  13   3       46.48       41.67      6.28 o 
   4  13   3        7.46        9.96      4.29 o 
  -2  14   3       23.15       26.65      3.88 o 
  -1  14   3        7.29        5.05      2.75 o 
   0  14   3        3.76        3.52      3.52 o 
   1  14   3        7.33       11.97      3.07 o 
   2  14   3       22.88       24.97      5.51 o 
   0   0   4     2737.34     2769.70     36.01 o 
   1   0   4     1054.21     1109.64      9.70 o 
   2   0   4      584.06      618.80      5.12 o 
   3   0   4       44.28       54.01      1.07 o 
   4   0   4        0.08       -0.25      0.35 o 
   5   0   4      264.49      283.09      4.20 o 
   6   0   4      747.56      743.37     10.63 o 
   7   0   4      168.67      168.55      4.39 o 
   8   0   4      327.75      320.09      6.77 o 
   9   0   4       26.71       21.74      2.83 o 
  10   0   4       14.30       15.20      2.86 o 
  11   0   4        9.30        9.88      2.92 o 
 -11   1   4       35.78       45.34      6.13 o 
 -10   1   4       44.88       50.56      4.44 o 
  -9   1   4       35.71       41.88      3.68 o 
  -8   1   4       13.78       13.74      1.74 o 
  -7   1   4       29.56       28.69      1.72 o 
  -6   1   4      115.56      117.73      2.98 o 
  -5   1   4      322.05      335.43      5.20 o 
  -4   1   4     1011.94     1016.96     11.06 o 
  -3   1   4      368.38      389.85      4.72 o 
  -2   1   4       84.88       78.81      1.17 o 
  -1   1   4      361.18      370.47      4.32 o 
   0   1   4       66.88       75.83      1.16 o 
   1   1   4      359.50      361.73      4.00 o 
   2   1   4       90.87       78.54      1.24 o 
   3   1   4      380.86      394.30      4.42 o 
   4   1   4     1008.42     1009.76     10.25 o 
   5   1   4      328.01      335.39      5.28 o 
   6   1   4      113.48      112.17      3.44 o 
   7   1   4       29.15       26.87      2.03 o 
   8   1   4       14.01       14.35      2.53 o 
   9   1   4       35.87       39.17      3.60 o 
  10   1   4       44.23       45.55      4.12 o 
  11   1   4       37.02       33.70      5.67 o 
 -11   2   4       15.96       13.02      4.29 o 
 -10   2   4        1.12        0.46      2.91 o 
  -9   2   4      107.00      111.36      7.05 o 
  -8   2   4       53.71       56.44      3.40 o 
  -7   2   4      262.48      260.62      4.60 o 
  -6   2   4      408.23      413.72      6.13 o 
  -5   2   4       81.85       81.70      1.94 o 
  -4   2   4      291.48      285.78      3.71 o 
  -3   2   4      226.16      250.86      3.38 o 
  -2   2   4      833.56      823.90      7.57 o 
  -1   2   4     1288.87     1300.63     13.53 o 
   0   2   4     1364.94     1369.38     16.52 o 
   1   2   4     1293.86     1292.71     15.59 o 
   2   2   4      831.99      817.28      7.70 o 
   3   2   4      225.31      253.05      3.59 o 
   4   2   4      285.89      278.29      4.73 o 
   5   2   4       79.90       77.35      2.30 o 
   6   2   4      406.39      410.14      9.37 o 
   7   2   4      260.01      250.31      7.15 o 
   8   2   4       54.20       49.48      5.21 o 
   9   2   4      104.18      109.99      7.35 o 
  10   2   4        1.29        2.14      2.91 o 
  11   2   4       16.49        9.04      3.98 o 
 -11   3   4       32.39       34.01      5.82 o 
 -10   3   4       17.48       20.37      4.14 o 
  -9   3   4       10.14        8.58      3.06 o 
  -8   3   4        4.09        6.60      2.27 o 
  -7   3   4       35.96       35.26      1.70 o 
  -6   3   4      381.51      357.69      4.69 o 
  -5   3   4       98.59       93.88      2.05 o 
  -4   3   4      134.91      151.68      2.22 o 
  -3   3   4      384.44      380.74      4.64 o 
  -2   3   4      695.04      687.43      8.52 o 
  -1   3   4      107.45      125.59      2.85 o 
   0   3   4      162.91      152.34      3.03 o 
   1   3   4      105.04      118.68      3.71 o 
   2   3   4      679.77      662.52      8.77 o 
   3   3   4      379.30      365.93      4.92 o 
   4   3   4      132.69      147.24      3.10 o 
   5   3   4      103.69      102.12      3.00 o 
   6   3   4      382.17      360.20      6.99 o 
   7   3   4       37.12       35.08      4.14 o 
   8   3   4        4.43        5.51      2.76 o 
   9   3   4        9.89        4.60      3.06 o 
  10   3   4       17.55       22.36      4.60 o 
  11   3   4       32.39       22.67      5.06 o 
 -11   4   4        1.50       -1.07      3.06 o 
 -10   4   4       30.98       41.82      5.67 o 
  -9   4   4       54.12       62.04      6.13 o 
  -8   4   4       71.42       59.23      3.42 o 
  -7   4   4       86.39       79.14      2.78 o 
  -6   4   4        4.83        2.80      0.90 o 
  -5   4   4      260.38      248.18      4.32 o 
  -4   4   4       79.40       77.94      1.67 o 
  -3   4   4       99.07       91.90      2.36 o 
  -2   4   4      322.87      375.94      6.34 o 
  -1   4   4      571.31      597.28      9.28 o 
   0   4   4      670.14      736.77     10.79 o 
   1   4   4      611.17      646.24      8.27 o 
   2   4   4      337.29      393.95      7.46 o 
   3   4   4       95.42       90.76      2.00 o 
   4   4   4       81.50       78.00      2.52 o 
   5   4   4      255.20      240.12      5.24 o 
   6   4   4        4.71        2.53      1.10 o 
   7   4   4       83.92       71.54      5.36 o 
   8   4   4       69.52       61.43      5.97 o 
   9   4   4       53.43       47.64      5.67 o 
  10   4   4       31.45       42.89      5.97 o 
 -10   5   4        3.71       -0.61      2.91 o 
  -9   5   4       31.32       27.11      4.60 o 
  -8   5   4       24.00       31.10      4.44 o 
  -7   5   4       39.88       41.36      4.60 o 
  -6   5   4       11.13       15.78      1.39 o 
  -5   5   4      198.05      194.99      5.46 o 
  -4   5   4      170.04      159.51      4.27 o 
  -3   5   4      164.86      150.40      3.30 o 
  -2   5   4       92.48      106.08      2.73 o 
  -1   5   4      291.72      276.12      8.12 o 
   0   5   4      181.53      143.03      5.51 o 
   1   5   4      301.78      280.93      4.51 o 
   2   5   4       92.83      106.14      1.98 o 
   3   5   4      167.79      155.83      2.94 o 
   4   5   4      171.53      162.02      3.17 o 
   5   5   4      191.06      184.86      5.47 o 
   6   5   4       11.31       16.84      2.09 o 
   7   5   4       37.69       32.93      4.29 o 
   8   5   4       24.04       32.02      4.44 o 
   9   5   4       31.45       34.31      5.06 o 
  10   5   4        3.81       -1.38      2.76 o 
 -10   6   4        9.19       12.56      3.98 o 
  -9   6   4       60.35       61.73      6.59 o 
  -8   6   4       32.06       28.80      4.44 o 
  -7   6   4       70.90       64.49      5.21 o 
  -6   6   4      141.25      134.13      4.92 o 
  -5   6   4      156.46      166.56      4.17 o 
  -4   6   4       76.82       76.34      6.66 o 
  -3   6   4      458.84      451.73     16.24 o 
  -2   6   4      343.17      378.23      6.65 o 
  -1   6   4       62.01       56.98      2.57 o 
   0   6   4      298.77      352.73      6.09 o 
   1   6   4       59.59       56.33      1.76 o 
   2   6   4      352.50      371.58      6.81 o 
   3   6   4      460.50      464.56      9.30 o 
   4   6   4       77.43       79.51      2.43 o 
   5   6   4      160.43      156.88      8.12 o 
   6   6   4      137.99      132.35      7.20 o 
   7   6   4       71.94       46.57      5.21 o 
   8   6   4       31.70       39.06      5.06 o 
   9   6   4       60.46       73.07      7.05 o 
  10   6   4        9.19        8.73      3.68 o 
 -10   7   4       11.04       23.44      4.90 o 
  -9   7   4       63.04       73.68      7.35 o 
  -8   7   4       36.00       37.68      5.36 o 
  -7   7   4      158.59      167.74      8.73 o 
  -6   7   4       75.98       77.45      4.98 o 
  -5   7   4       32.49       25.21      2.40 o 
  -4   7   4       16.66       17.39      3.29 o 
  -3   7   4       18.20       17.78      2.11 o 
  -2   7   4      607.69      592.67     17.62 o 
  -1   7   4      500.36      488.66     15.17 o 
   0   7   4       96.64      109.24      3.23 o 
   1   7   4      494.91      497.42      8.38 o 
   2   7   4      611.32      606.86      9.99 o 
   3   7   4       18.80       19.17      1.21 o 
   4   7   4       15.34       18.79      1.50 o 
   5   7   4       31.78       25.51      1.76 o 
   6   7   4       72.65       73.07      5.51 o 
   7   7   4      160.79      164.98      8.73 o 
   8   7   4       35.56       31.25      5.06 o 
   9   7   4       63.03       73.07      7.51 o 
  -9   8   4        5.94        2.14      3.06 o 
  -8   8   4        3.20        2.45      3.06 o 
  -7   8   4       12.96       14.43      2.64 o 
  -6   8   4       61.72       58.83      4.33 o 
  -5   8   4       33.99       38.73      7.20 o 
  -4   8   4       80.32       75.06      7.66 o 
  -3   8   4       37.53       48.15      3.98 o 
  -2   8   4      186.02      202.51      8.88 o 
  -1   8   4       49.53       45.27      3.22 o 
   0   8   4       72.79       64.34      4.75 o 
   1   8   4       49.02       43.94      2.92 o 
   2   8   4      183.74      196.27      4.37 o 
   3   8   4       36.50       46.92      3.77 o 
   4   8   4       80.85       82.89      2.45 o 
   5   8   4       33.54       42.28      4.90 o 
   6   8   4       63.13       52.08      5.67 o 
   7   8   4       13.11       11.49      3.52 o 
   8   8   4        3.13        0.15      2.76 o 
   9   8   4        5.85       -0.61      3.06 o 
  -8   9   4       61.35       65.41      7.05 o 
  -7   9   4       24.77       30.68      3.51 o 
  -6   9   4       33.67       37.37      6.13 o 
  -5   9   4       26.91       31.50      3.29 o 
  -4   9   4       65.04       68.33      4.16 o 
  -3   9   4      105.57       95.66      4.55 o 
  -2   9   4        5.12        1.23      2.30 o 
  -1   9   4      170.09      156.12      5.46 o 
   0   9   4      211.34      204.96      8.88 o 
   1   9   4      166.74      165.29      7.81 o 
   2   9   4        5.04        5.68      1.57 o 
   3   9   4      107.09       98.89      4.44 o 
   4   9   4       65.94       69.77      2.85 o 
   5   9   4       25.96       31.71      4.60 o 
   6   9   4       32.78       32.02      4.90 o 
   7   9   4       23.65       22.98      4.60 o 
   8   9   4       61.86       61.89      6.89 o 
  -8  10   4        7.30        8.27      3.68 o 
  -7  10   4       25.01       29.87      5.36 o 
  -6  10   4       13.34       15.03      2.87 o 
  -5  10   4       50.48       58.64     12.02 o 
  -4  10   4       67.87       73.74      4.59 o 
  -3  10   4      115.49      115.62      5.59 o 
  -2  10   4        6.48        7.97      3.06 o 
  -1  10   4       48.72       51.73      3.79 o 
   0  10   4       72.16       60.35      5.67 o 
   1  10   4       50.32       51.32      5.36 o 
   2  10   4        7.19        5.85      1.72 o 
   3  10   4      118.22      119.33      7.35 o 
   4  10   4       69.64       78.58      6.28 o 
   5  10   4       50.26       46.26      5.67 o 
   6  10   4       13.34        9.34      3.68 o 
   7  10   4       25.12       26.65      4.90 o 
   8  10   4        7.04        7.51      3.83 o 
  -7  11   4       20.63       22.06      5.21 o 
  -6  11   4       22.60       19.91      4.75 o 
  -5  11   4       19.67       17.62      4.29 o 
  -4  11   4       15.45       16.05      2.82 o 
  -3  11   4        1.50        3.86      2.00 o 
  -2  11   4       30.70       30.36      9.42 o 
  -1  11   4       32.95       27.79      5.13 o 
   0  11   4       39.53       34.53      3.52 o 
   1  11   4       32.07       24.20      4.29 o 
   2  11   4       30.85       24.51      4.29 o 
   3  11   4        1.22       -1.07      2.60 o 
   4  11   4       14.50       19.91      4.29 o 
   5  11   4       20.34       18.99      4.44 o 
   6  11   4       22.67       31.71      5.36 o 
   7  11   4       20.71       19.76      4.90 o 
  -6  12   4       14.52       17.46      4.75 o 
  -5  12   4       43.37       46.11      6.43 o 
  -4  12   4        4.66        8.58      3.83 o 
  -3  12   4       21.95       25.58      5.06 o 
  -2  12   4       78.03       84.99      4.91 o 
  -1  12   4        0.63       -0.83      2.14 o 
   0  12   4        0.41        2.89      2.05 o 
   1  12   4        0.69        1.53      2.91 o 
   2  12   4       78.06       86.70      7.05 o 
   3  12   4       21.33       16.24      4.14 o 
   4  12   4        4.48        4.29      3.37 o 
   5  12   4       43.84       41.51      5.97 o 
   6  12   4       15.17       21.75      4.90 o 
  -4  13   4       22.59       17.00      4.75 o 
  -3  13   4       48.81       55.64      4.87 o 
  -2  13   4       32.05       34.82      3.95 o 
  -1  13   4        7.51        6.01      3.98 o 
   0  13   4        6.22        2.84      2.27 o 
   1  13   4        6.90        5.63      2.48 o 
   2  13   4       31.27       25.12      5.06 o 
   3  13   4       48.53       55.30      6.89 o 
   4  13   4       22.32       17.46      4.75 o 
  -2  14   4        0.41        4.60      3.52 o 
  -1  14   4        8.67        2.72      2.59 o 
   0  14   4        7.58       11.61      6.20 o 
   1  14   4        8.64        5.30      2.81 o 
   2  14   4        0.48        1.38      3.37 o 
   1   0   5     1006.30     1014.80      9.89 o 
   2   0   5      899.33      902.31      7.70 o 
   3   0   5      575.51      582.67      6.15 o 
   4   0   5        3.35        3.52      0.52 o 
   5   0   5      153.26      159.39      3.20 o 
   6   0   5      146.66      137.68      3.15 o 
   7   0   5      305.46      307.74      5.47 o 
   8   0   5       38.35       39.86      3.03 o 
   9   0   5       22.72       26.81      3.75 o 
  10   0   5       35.30       35.35      7.81 o 
  11   0   5        1.86       -0.92      2.17 o 
 -11   1   5        8.71       10.26      3.83 o 
 -10   1   5        0.73        1.84      2.76 o 
  -9   1   5        9.62        5.11      2.15 o 
  -8   1   5      123.58      122.97      3.97 o 
  -7   1   5      148.29      146.88      3.44 o 
  -6   1   5       94.30       93.28      2.57 o 
  -5   1   5       73.23       80.73      2.20 o 
  -4   1   5      255.01      248.37      3.49 o 
  -3   1   5      563.30      555.71      6.43 o 
  -2   1   5      209.64      236.40      2.35 o 
  -1   1   5      192.66      201.09      2.66 o 
   0   1   5      659.67      716.74      7.60 o 
   1   1   5      181.02      186.61      2.66 o 
   2   1   5      204.96      228.26      2.99 o 
   3   1   5      566.38      567.33      6.01 o 
   4   1   5      247.03      242.24      3.26 o 
   5   1   5       78.48       89.82      2.29 o 
   6   1   5       94.02       98.72      2.64 o 
   7   1   5      149.59      139.58      3.45 o 
   8   1   5      125.30      125.46      6.64 o 
   9   1   5        8.79        6.42      3.68 o 
  10   1   5        0.77        3.68      2.91 o 
  11   1   5        9.37        9.50      4.14 o 
 -11   2   5       13.23       12.71      3.98 o 
 -10   2   5        1.15        1.99      3.06 o 
  -9   2   5      107.99      121.17      7.35 o 
  -8   2   5       73.64       71.67      3.63 o 
  -7   2   5      237.43      231.25      5.16 o 
  -6   2   5      167.10      151.82      3.07 o 
  -5   2   5      591.53      596.39      7.96 o 
  -4   2   5      544.36      552.12      7.30 o 
  -3   2   5      721.11      684.88      7.82 o 
  -2   2   5       57.87       59.91      1.22 o 
  -1   2   5      927.70      916.11     10.64 o 
   0   2   5     2077.18     2192.64     22.42 o 
   1   2   5      919.22      877.09     18.58 o 
   2   2   5       54.75       55.34      1.46 o 
   3   2   5      712.83      685.88      8.08 o 
   4   2   5      534.56      542.04      7.86 o 
   5   2   5      592.49      588.55      9.90 o 
   6   2   5      164.47      151.76      4.27 o 
   7   2   5      237.57      222.41      6.66 o 
   8   2   5       74.31       65.72      4.33 o 
   9   2   5      107.18      127.76      7.97 o 
  10   2   5        1.36        0.77      2.91 o 
  11   2   5       12.96       11.18      3.98 o 
 -11   3   5        5.84        1.99      3.68 o 
 -10   3   5       18.34       25.12      4.44 o 
  -9   3   5        8.41        7.81      3.06 o 
  -8   3   5       89.89       91.47      3.27 o 
  -7   3   5       65.78       66.07      2.62 o 
  -6   3   5        4.18        4.67      1.05 o 
  -5   3   5       85.22       91.66      3.58 o 
  -4   3   5      553.12      529.79      6.20 o 
  -3   3   5      101.33      118.96      2.08 o 
  -2   3   5       32.37       35.76      1.12 o 
  -1   3   5      220.07      239.60      3.94 o 
   0   3   5      331.82      314.54      5.25 o 
   1   3   5      225.52      241.38      5.25 o 
   2   3   5       31.99       33.75      1.21 o 
   3   3   5       97.65      109.53      2.25 o 
   4   3   5      558.86      539.83      7.78 o 
   5   3   5       83.95       91.68      2.97 o 
   6   3   5        4.09        5.27      1.21 o 
   7   3   5       65.80       65.39      3.89 o 
   8   3   5       87.89       82.72      6.13 o 
   9   3   5        8.81        8.12      3.22 o 
  10   3   5       18.69       17.77      4.44 o 
 -10   4   5       83.21       86.09      7.66 o 
  -9   4   5       50.43       54.99      5.82 o 
  -8   4   5       26.34       24.97      3.98 o 
  -7   4   5       23.47       26.42      3.09 o 
  -6   4   5      565.36      562.22     10.77 o 
  -5   4   5      177.31      178.01      2.93 o 
  -4   4   5      159.40      151.59      2.57 o 
  -3   4   5      188.56      178.43      3.80 o 
  -2   4   5      726.12      713.21      9.23 o 
  -1   4   5      186.82      170.21      3.19 o 
   0   4   5      225.69      214.71      4.93 o 
   1   4   5      189.43      172.81      3.69 o 
   2   4   5      709.07      684.50      9.28 o 
   3   4   5      194.19      186.77      4.12 o 
   4   4   5      157.78      155.52      3.85 o 
   5   4   5      178.88      178.13      4.41 o 
   6   4   5      566.65      559.62     10.01 o 
   7   4   5       23.57       27.42      3.98 o 
   8   4   5       25.86       19.76      3.83 o 
   9   4   5       51.03       47.03      5.67 o 
  10   4   5       81.78       78.12      7.66 o 
 -10   5   5        4.90        5.51      3.37 o 
  -9   5   5       47.61       42.43      5.36 o 
  -8   5   5       19.81       17.92      3.52 o 
  -7   5   5       60.06       63.81      5.51 o 
  -6   5   5       24.98       24.75      3.75 o 
  -5   5   5      328.10      330.96      5.41 o 
  -4   5   5       54.56       53.96      1.96 o 
  -3   5   5      402.08      407.47      7.26 o 
  -2   5   5       37.37       51.50      1.98 o 
  -1   5   5       88.97       79.34      2.18 o 
   0   5   5       85.72      102.34      2.64 o 
   1   5   5       87.27       75.17      2.08 o 
   2   5   5       38.43       50.71      1.58 o 
   3   5   5      396.15      405.85      5.95 o 
   4   5   5       53.36       53.74      2.38 o 
   5   5   5      332.07      323.66      6.68 o 
   6   5   5       24.18       21.83      2.57 o 
   7   5   5       57.56       53.00      5.36 o 
   8   5   5       20.01       16.08      3.68 o 
   9   5   5       46.54       31.10      5.06 o 
  10   5   5        4.90        5.67      3.68 o 
 -10   6   5       29.19       30.94      5.51 o 
  -9   6   5       66.48       74.91      7.05 o 
  -8   6   5       19.06       17.92      3.98 o 
  -7   6   5       68.84       53.00      5.21 o 
  -6   6   5       98.98      109.50      3.57 o 
  -5   6   5       74.24       64.17      2.74 o 
  -4   6   5      160.02      162.96      5.45 o 
  -3   6   5       78.70       74.62      2.82 o 
  -2   6   5      249.22      221.19      4.70 o 
  -1   6   5      238.25      248.83      4.65 o 
   0   6   5        0.43       -0.50      0.61 o 
   1   6   5      237.42      239.14      4.89 o 
   2   6   5      248.22      226.36      3.58 o 
   3   6   5       77.94       71.79      2.72 o 
   4   6   5      159.93      163.67      5.04 o 
   5   6   5       70.91       64.77      6.66 o 
   6   6   5       97.79      111.67      6.74 o 
   7   6   5       66.66       41.21      4.90 o 
   8   6   5       18.47       15.01      3.83 o 
   9   6   5       65.63       45.65      5.97 o 
  10   6   5       29.91       27.27      5.21 o 
  -9   7   5       21.45       11.18      3.68 o 
  -8   7   5       51.26       60.05      6.43 o 
  -7   7   5       11.16        9.19      3.22 o 
  -6   7   5        1.72        1.15      1.62 o 
  -5   7   5       33.79       27.14      2.16 o 
  -4   7   5      401.47      365.99      9.36 o 
  -3   7   5       32.52       31.48      2.71 o 
  -2   7   5       38.82       37.73      2.26 o 
  -1   7   5       14.12       13.66      1.45 o 
   0   7   5      244.29      248.10      6.30 o 
   1   7   5       14.70       14.28      1.33 o 
   2   7   5       38.05       33.97      1.68 o 
   3   7   5       31.24       26.20      1.85 o 
   4   7   5      400.02      381.88      6.94 o 
   5   7   5       31.66       23.59      3.68 o 
   6   7   5        1.91        2.76      2.30 o 
   7   7   5       11.44       10.57      3.37 o 
   8   7   5       50.24       39.37      5.36 o 
   9   7   5       21.88       17.16      4.29 o 
  -9   8   5        1.78        2.30      3.06 o 
  -8   8   5       49.56       38.76      5.67 o 
  -7   8   5       17.92       21.73      3.03 o 
  -6   8   5       30.26       21.66      2.92 o 
  -5   8   5      139.30      138.16      5.65 o 
  -4   8   5      139.21      159.49     13.25 o 
  -3   8   5       51.37       47.57      3.52 o 
  -2   8   5      122.49      127.45      4.87 o 
  -1   8   5      139.22      145.90      4.86 o 
   0   8   5       13.39        7.05      2.14 o 
   1   8   5      132.97      133.00      4.47 o 
   2   8   5      123.19      123.58      3.51 o 
   3   8   5       51.86       51.08      2.40 o 
   4   8   5      141.50      168.74      4.14 o 
   5   8   5      140.82      134.34      7.51 o 
   6   8   5       31.03       17.77      3.83 o 
   7   8   5       18.33       24.36      4.44 o 
   8   8   5       49.65       35.39      5.36 o 
   9   8   5        2.07        7.66      3.68 o 
  -8   9   5        2.98       -1.53      2.91 o 
  -7   9   5       34.07       40.29      5.67 o 
  -6   9   5        9.58       11.58      2.60 o 
  -5   9   5       35.42       35.21      8.20 o 
  -4   9   5       20.85       15.35      2.54 o 
  -3   9   5       61.61       53.54      3.90 o 
  -2   9   5        6.47        4.75      2.60 o 
  -1   9   5       84.00       80.29      4.14 o 
   0   9   5       63.49       66.48      5.06 o 
   1   9   5       84.67       89.00      5.82 o 
   2   9   5        6.19        2.63      1.57 o 
   3   9   5       60.75       59.59      5.51 o 
   4   9   5       18.91       12.25      3.22 o 
   5   9   5       35.98       36.00      4.75 o 
   6   9   5        9.79       11.34      3.52 o 
   7   9   5       33.84       48.25      5.82 o 
   8   9   5        2.52        7.05      3.37 o 
  -7  10   5        1.59       -0.31      2.91 o 
  -6  10   5      137.88      169.42      9.80 o 
  -5  10   5        4.44        4.51      4.37 o 
  -4  10   5       35.52       36.48      3.62 o 
  -3  10   5       23.19       25.58      3.09 o 
  -2  10   5      186.78      187.81      6.54 o 
  -1  10   5        9.38       13.70      2.99 o 
   0  10   5        1.13        0.15      1.99 o 
   1  10   5        9.39       17.00      3.68 o 
   2  10   5      188.86      197.15      9.34 o 
   3  10   5       23.35       23.59      3.98 o 
   4  10   5       34.97       33.24      4.90 o 
   5  10   5        4.62        4.90      3.22 o 
   6  10   5      137.87      142.77      8.88 o 
   7  10   5        1.74        3.52      3.22 o 
  -7  11   5        1.36        8.73      3.98 o 
  -6  11   5        2.21        5.67      3.37 o 
  -5  11   5       18.56       13.48      4.14 o 
  -4  11   5        3.52        3.37      3.22 o 
  -3  11   5        9.88        7.24      2.31 o 
  -2  11   5       31.38       34.08      3.52 o 
  -1  11   5       30.71       40.11      3.68 o 
   0  11   5       49.64       54.41      4.25 o 
   1  11   5       30.73       29.10      4.75 o 
   2  11   5       32.09       34.31      4.75 o 
   3  11   5        9.25        3.68      3.06 o 
   4  11   5        3.97        0.92      2.91 o 
   5  11   5       17.53       15.93      4.44 o 
   6  11   5        1.94        7.51      3.83 o 
   7  11   5        1.28       -1.07      3.06 o 
  -5  12   5       51.29       51.78      6.89 o 
  -4  12   5        8.50        9.34      3.98 o 
  -3  12   5       43.15       45.09      4.16 o 
  -2  12   5        8.90        5.50      2.31 o 
  -1  12   5       82.40       89.59      5.39 o 
   0  12   5       65.41       72.77      5.09 o 
   1  12   5       80.82       93.29      7.20 o 
   2  12   5        8.33        9.65      3.68 o 
   3  12   5       43.40       45.34      5.97 o 
   4  12   5        8.22        9.65      3.68 o 
   5  12   5       51.83       62.81      7.20 o 
  -4  13   5       55.66       51.68      4.82 o 
  -3  13   5        3.34        2.92      2.83 o 
  -2  13   5        5.11        3.52      2.38 o 
  -1  13   5        3.59        4.21      2.33 o 
   0  13   5        9.40        7.78      2.65 o 
   1  13   5        3.47        4.43      2.54 o 
   2  13   5        5.10        7.81      3.52 o 
   3  13   5        3.55        6.59      3.52 o 
   4  13   5       54.89       58.52      7.05 o 
  -1  14   5        1.08       -0.15      3.22 o 
   0  14   5        2.07        4.29      3.52 o 
   1  14   5        1.22        0.77      3.22 o 
   0   0   6      938.07     1052.95     14.25 o 
   1   0   6        3.40        3.39      0.49 o 
   2   0   6     1301.71     1325.91     11.82 o 
   3   0   6      622.43      616.33      6.08 o 
   4   0   6     1688.09     1667.73     16.22 o 
   5   0   6       13.13       12.20      1.11 o 
   6   0   6        1.00       -0.57      0.73 o 
   7   0   6       13.39       12.91      1.39 o 
   8   0   6       21.57       22.53      2.18 o 
   9   0   6        2.93        1.83      1.53 o 
  10   0   6       31.05       32.22      3.66 o 
 -11   1   6        4.81        6.74      3.68 o 
 -10   1   6       48.11       40.59      5.36 o 
  -9   1   6       64.61       57.93      3.35 o 
  -8   1   6      128.11      133.84      5.10 o 
  -7   1   6      110.28       97.89      2.92 o 
  -6   1   6       32.96       30.12      1.69 o 
  -5   1   6       75.42       62.23      2.17 o 
  -4   1   6       60.26       65.18      1.58 o 
  -3   1   6      231.31      251.13      3.18 o 
  -2   1   6      587.74      616.28      6.57 o 
  -1   1   6     2775.86     3058.90     44.07 o 
   0   1   6     4275.50     4396.81     43.94 o 
   1   1   6     2812.29     3091.33     28.65 o 
   2   1   6      586.82      609.55      6.64 o 
   3   1   6      236.44      255.34      3.38 o 
   4   1   6       63.82       68.59      2.25 o 
   5   1   6       73.00       64.17      2.10 o 
   6   1   6       35.93       32.95      2.03 o 
   7   1   6      105.32       96.31      3.42 o 
   8   1   6      129.99      132.17      5.28 o 
   9   1   6       64.83       54.50      4.17 o 
  10   1   6       48.55       44.12      5.97 o 
 -10   2   6       41.10       53.92      6.13 o 
  -9   2   6       15.81       22.52      3.98 o 
  -8   2   6       54.48       66.06      3.68 o 
  -7   2   6      164.68      168.81      4.33 o 
  -6   2   6       67.77       70.84      1.94 o 
  -5   2   6      228.91      219.03      4.61 o 
  -4   2   6      307.91      305.08      4.61 o 
  -3   2   6      971.11      947.15     10.42 o 
  -2   2   6      552.62      557.86      6.35 o 
  -1   2   6     1208.09     1277.67     16.17 o 
   0   2   6       58.24       59.69      1.14 o 
   1   2   6     1207.13     1270.88     15.21 o 
   2   2   6      554.06      567.30      6.92 o 
   3   2   6      950.37      928.41     10.93 o 
   4   2   6      314.55      310.37      4.98 o 
   5   2   6      228.82      222.59      4.97 o 
   6   2   6       65.78       63.72      3.68 o 
   7   2   6      163.67      168.01      5.90 o 
   8   2   6       53.76       54.90      6.97 o 
   9   2   6       15.81       16.57      2.76 o 
  10   2   6       40.81       45.96      6.13 o 
 -10   3   6       72.27       76.59      7.05 o 
  -9   3   6       32.54       40.75      5.06 o 
  -8   3   6        3.15        2.86      1.28 o 
  -7   3   6       15.63       16.43      2.54 o 
  -6   3   6      183.05      180.15      4.24 o 
  -5   3   6        1.55        3.09      0.68 o 
  -4   3   6       10.34       11.13      0.73 o 
  -3   3   6       78.32       83.17      3.46 o 
  -2   3   6      718.47      710.49      8.31 o 
  -1   3   6      281.66      278.28      3.70 o 
   0   3   6        3.77        4.33      0.88 o 
   1   3   6      272.61      272.11      5.92 o 
   2   3   6      701.82      714.03      9.52 o 
   3   3   6       78.85       86.19      1.97 o 
   4   3   6       11.36       10.37      1.25 o 
   5   3   6        1.98        2.93      1.07 o 
   6   3   6      180.39      178.57      4.68 o 
   7   3   6       15.22       13.50      2.27 o 
   8   3   6        3.24        1.88      1.84 o 
   9   3   6       33.37       34.62      5.06 o 
  10   3   6       72.09       60.51      6.89 o 
 -10   4   6        9.04       10.88      3.68 o 
  -9   4   6       17.87       24.97      4.29 o 
  -8   4   6      124.91      147.21      7.81 o 
  -7   4   6       29.96       26.40      2.53 o 
  -6   4   6       39.16       42.93      2.16 o 
  -5   4   6      360.15      351.47      4.95 o 
  -4   4   6      228.30      233.89      3.57 o 
  -3   4   6      730.34      727.29      9.40 o 
  -2   4   6      302.82      311.68      5.00 o 
  -1   4   6      223.16      237.67      4.08 o 
   0   4   6      905.64      902.52     13.42 o 
   1   4   6      221.62      234.72      5.51 o 
   2   4   6      307.91      324.70      5.03 o 
   3   4   6      740.12      728.14      9.95 o 
   4   4   6      224.18      231.13      5.11 o 
   5   4   6      359.27      347.08      7.00 o 
   6   4   6       39.92       42.72      3.23 o 
   7   4   6       30.33       26.18      2.97 o 
   8   4   6      126.83      131.89      8.12 o 
   9   4   6       17.62       10.57      3.52 o 
  10   4   6        9.08        9.80      3.98 o 
 -10   5   6        3.40       -0.61      2.91 o 
  -9   5   6      106.01      129.90      7.97 o 
  -8   5   6       10.10        8.43      3.06 o 
  -7   5   6       33.91       32.08      4.60 o 
  -6   5   6        0.48        1.62      1.53 o 
  -5   5   6       39.27       36.24      2.08 o 
  -4   5   6       31.89       29.21      3.15 o 
  -3   5   6      465.26      453.99     14.11 o 
  -2   5   6       53.91       50.35      1.75 o 
  -1   5   6      552.81      573.73      8.84 o 
   0   5   6       52.50       49.40      1.84 o 
   1   5   6      544.75      552.36      9.13 o 
   2   5   6       54.01       48.36      1.61 o 
   3   5   6      467.57      459.51      8.17 o 
   4   5   6       33.32       31.01      2.04 o 
   5   5   6       36.69       34.80      2.32 o 
   6   5   6        0.50        0.86      1.50 o 
   7   5   6       32.41       29.87      4.29 o 
   8   5   6        9.65        4.60      2.76 o 
   9   5   6      105.58      111.21      8.12 o 
  10   5   6        3.46        1.84      2.91 o 
  -9   6   6        0.25       -4.60      2.30 o 
  -8   6   6       36.33       44.27      5.21 o 
  -7   6   6       95.29       99.57      6.59 o 
  -6   6   6       16.82       16.29      1.88 o 
  -5   6   6       26.34       22.15      1.96 o 
  -4   6   6      159.36      143.22      5.45 o 
  -3   6   6       29.07       25.41      2.24 o 
  -2   6   6       27.84       27.58      1.80 o 
  -1   6   6      258.49      245.36      4.80 o 
   0   6   6      105.67      100.55      2.82 o 
   1   6   6      266.62      245.32      5.69 o 
   2   6   6       28.00       27.56      1.21 o 
   3   6   6       29.75       31.13      2.10 o 
   4   6   6      158.89      150.01      4.18 o 
   5   6   6       26.59       26.56      2.70 o 
   6   6   6       16.67       15.21      2.44 o 
   7   6   6       95.63       92.68      6.43 o 
   8   6   6       35.56       43.81      5.51 o 
   9   6   6        0.14       12.71      3.98 o 
  -9   7   6        6.43        2.60      3.22 o 
  -8   7   6       20.18       20.22      4.14 o 
  -7   7   6       26.93       26.96      4.29 o 
  -6   7   6       42.81       38.57      4.98 o 
  -5   7   6      118.40      126.44      4.10 o 
  -4   7   6       12.99        8.27      1.89 o 
  -3   7   6       95.92       87.44      4.70 o 
  -2   7   6      375.33      361.56      7.00 o 
  -1   7   6        2.58        2.57      0.99 o 
   0   7   6       75.68       81.60      4.07 o 
   1   7   6        2.38        2.38      0.99 o 
   2   7   6      373.32      367.22      5.30 o 
   3   7   6       92.78       88.25      3.65 o 
   4   7   6       13.22       13.84      1.69 o 
   5   7   6      117.28      116.57      6.74 o 
   6   7   6       40.59       31.25      4.29 o 
   7   7   6       26.96       28.65      4.44 o 
   8   7   6       20.34       18.38      4.14 o 
   9   7   6        6.78        6.28      3.37 o 
  -9   8   6        4.31        5.67      3.68 o 
  -8   8   6        4.93        1.99      2.60 o 
  -7   8   6       55.01       70.16      6.74 o 
  -6   8   6       78.77       71.12      6.13 o 
  -5   8   6       20.03       19.61      2.76 o 
  -4   8   6       25.06       22.84      2.76 o 
  -3   8   6      126.13      136.47      5.35 o 
  -2   8   6       41.90       43.21      2.61 o 
  -1   8   6      118.97      100.35      3.35 o 
   0   8   6       18.70       14.80      1.39 o 
   1   8   6      121.14      105.59      2.28 o 
   2   8   6       44.12       47.20      2.17 o 
   3   8   6      123.50      129.04      3.88 o 
   4   8   6       24.48       26.35      3.83 o 
   5   8   6       19.61       15.47      3.52 o 
   6   8   6       78.33       66.33      6.28 o 
   7   8   6       54.52       55.76      6.13 o 
   8   8   6        4.76        5.82      3.37 o 
   9   8   6        4.37        6.89      3.98 o 
  -8   9   6        3.95        1.53      3.06 o 
  -7   9   6       41.18       58.36      6.59 o 
  -6   9   6       45.27       42.59      5.51 o 
  -5   9   6      101.82       96.78      5.12 o 
  -4   9   6       84.60       83.20      4.66 o 
  -3   9   6        2.44        4.21      1.98 o 
  -2   9   6       15.51       17.40      1.93 o 
  -1   9   6       29.70       28.75      3.98 o 
   0   9   6       24.19       23.90      3.52 o 
   1   9   6       29.51       25.89      3.68 o 
   2   9   6       14.74       17.26      3.14 o 
   3   9   6        2.50        4.05      1.55 o 
   4   9   6       81.60       85.59      4.12 o 
   5   9   6      102.01      106.00      7.20 o 
   6   9   6       45.04       49.63      5.82 o 
   7   9   6       41.07       41.97      5.67 o 
   8   9   6        4.05        3.68      3.22 o 
  -7  10   6        1.49        7.97      3.52 o 
  -6  10   6       17.60       23.44      4.90 o 
  -5  10   6       20.75       19.15      4.29 o 
  -4  10   6       54.02       59.97     10.88 o 
  -3  10   6       17.53       18.16      4.06 o 
  -2  10   6       37.04       36.93      2.82 o 
  -1  10   6       44.64       46.08      3.68 o 
   0  10   6      386.17      375.45     13.33 o 
   1  10   6       44.99       57.75      5.36 o 
   2  10   6       38.02       35.54      4.75 o 
   3  10   6       18.09       19.30      3.98 o 
   4  10   6       52.65       49.78      5.67 o 
   5  10   6       20.14       13.02      3.68 o 
   6  10   6       17.39       20.07      4.29 o 
   7  10   6        1.43        5.67      3.68 o 
  -6  11   6       33.05       39.98      5.97 o 
  -5  11   6       15.26       15.01      4.14 o 
  -4  11   6        9.77       12.56      3.98 o 
  -3  11   6        9.10       10.83      2.44 o 
  -2  11   6        9.89       13.30      2.59 o 
  -1  11   6       37.85       39.55      6.13 o 
   0  11   6       13.28       17.53      2.76 o 
   1  11   6       36.35       34.31      4.75 o 
   2  11   6       10.67        7.35      3.06 o 
   3  11   6        9.77        7.81      3.37 o 
   4  11   6       10.07       10.57      3.52 o 
   5  11   6       14.74       13.17      3.83 o 
   6  11   6       33.19       30.64      5.36 o 
  -5  12   6        9.90       16.24      4.60 o 
  -4  12   6       12.12       15.62      4.44 o 
  -3  12   6        9.19        7.48      3.37 o 
  -2  12   6       21.64       20.40      3.75 o 
  -1  12   6       57.29       59.46      4.64 o 
   0  12   6       13.57       14.46      3.14 o 
   1  12   6       56.86       62.81      6.43 o 
   2  12   6       20.75       21.75      4.44 o 
   3  12   6        9.12       11.80      3.83 o 
   4  12   6       11.96       10.88      3.83 o 
   5  12   6        9.80        9.19      3.83 o 
  -3  13   6        4.45        2.21      2.38 o 
  -2  13   6       20.79       26.37      7.43 o 
  -1  13   6        2.27       -2.04      1.87 o 
   0  13   6       17.25       16.59      6.74 o 
   1  13   6        2.30        5.74      2.38 o 
   2  13   6       20.60       25.43      4.90 o 
   3  13   6        4.57        4.75      3.68 o 
   1   0   7     3920.30     4307.80     48.95 o 
   2   0   7     1707.32     1769.65     17.09 o 
   3   0   7      119.17       98.44      1.52 o 
   4   0   7        2.73        3.01      0.53 o 
   5   0   7       18.92       23.60      1.22 o 
   6   0   7       85.29       86.38      2.61 o 
   7   0   7      271.78      265.21      5.19 o 
   8   0   7       50.99       55.87      3.14 o 
   9   0   7       54.45       49.67      3.24 o 
  10   0   7       24.74       25.12      4.75 o 
  -9   1   7       36.32       36.04      4.90 o 
  -8   1   7       62.58       60.38      4.52 o 
  -7   1   7      482.93      488.30      9.32 o 
  -6   1   7      411.51      408.13      6.57 o 
  -5   1   7      383.04      384.04      6.28 o 
  -4   1   7       19.73       21.99      1.12 o 
  -3   1   7      300.74      319.27      4.15 o 
  -2   1   7      238.24      239.80      3.16 o 
  -1   1   7     3373.00     3441.04     39.77 o 
   0   1   7      274.69      303.45      4.08 o 
   1   1   7     3391.94     3464.08     32.17 o 
   2   1   7      239.85      235.84      3.50 o 
   3   1   7      308.60      319.87      4.64 o 
   4   1   7       19.95       21.85      1.28 o 
   5   1   7      381.86      376.11      7.41 o 
   6   1   7      408.65      405.10      6.58 o 
   7   1   7      493.23      516.23      9.20 o 
   8   1   7       59.46       49.62      3.84 o 
   9   1   7       37.82       42.20      3.89 o 
  10   1   7       25.80       19.91      4.60 o 
 -10   2   7        1.37       -2.30      2.76 o 
  -9   2   7       91.94       99.57      6.74 o 
  -8   2   7       94.42       95.84      6.59 o 
  -7   2   7       14.82       16.81      2.18 o 
  -6   2   7      116.08      115.81      3.42 o 
  -5   2   7      136.40      132.97      2.80 o 
  -4   2   7      397.37      405.54      5.64 o 
  -3   2   7      294.23      300.92      4.45 o 
  -2   2   7      142.78      156.99      2.65 o 
  -1   2   7      354.48      358.67      4.85 o 
   0   2   7     2686.55     2843.50     35.54 o 
   1   2   7      367.49      370.96      4.19 o 
   2   2   7      145.79      154.68      3.01 o 
   3   2   7      300.99      305.56      4.55 o 
   4   2   7      395.75      383.91      6.02 o 
   5   2   7      130.27      126.11      7.10 o 
   6   2   7      114.11      114.05      3.82 o 
   7   2   7       15.72       20.21      3.14 o 
   8   2   7       92.50       94.61     10.11 o 
   9   2   7       91.74       95.52      5.20 o 
  10   2   7        1.44        2.30      3.22 o 
 -10   3   7        1.63        1.23      2.60 o 
  -9   3   7       12.73       11.80      3.37 o 
  -8   3   7      149.67      157.14      8.88 o 
  -7   3   7       99.80      100.74      3.40 o 
  -6   3   7      160.88      153.45      3.28 o 
  -5   3   7       52.02       50.89      2.09 o 
  -4   3   7       27.04       34.63      1.54 o 
  -3   3   7      232.68      246.45      3.23 o 
  -2   3   7     1142.48     1182.87     11.65 o 
  -1   3   7      163.07      153.01      4.31 o 
   0   3   7     3157.90     3316.42     43.46 o 
   1   3   7      159.72      148.72      3.86 o 
   2   3   7     1163.12     1215.96     17.19 o 
   3   3   7      216.49      227.48      4.22 o 
   4   3   7       27.52       33.70      2.06 o 
   5   3   7       57.15       53.98      2.63 o 
   6   3   7      161.68      154.27      5.62 o 
   7   3   7      102.15       93.95      5.13 o 
   8   3   7      152.34      145.34      6.05 o 
   9   3   7       11.33        8.88      2.60 o 
  10   3   7        1.81        1.38      3.22 o 
 -10   4   7        5.85       10.11      3.52 o 
  -9   4   7        2.00        5.82      3.06 o 
  -8   4   7       44.94       47.33      5.06 o 
  -7   4   7       53.00       52.51      3.47 o 
  -6   4   7       34.99       33.55      2.71 o 
  -5   4   7       44.82       48.09      2.18 o 
  -4   4   7      113.21      108.62      2.29 o 
  -3   4   7      612.01      568.62      7.69 o 
  -2   4   7       35.78       39.79      1.64 o 
  -1   4   7       83.41       79.29      1.77 o 
   0   4   7      114.90      105.10      2.41 o 
   1   4   7       88.13       87.77      3.09 o 
   2   4   7       37.80       40.58      1.15 o 
   3   4   7      606.27      568.09      8.26 o 
   4   4   7      111.83       96.57      3.25 o 
   5   4   7       46.86       46.77      2.55 o 
   6   4   7       32.23       27.42      2.86 o 
   7   4   7       52.35       54.25      4.83 o 
   8   4   7       45.52       40.08      3.68 o 
   9   4   7        1.71        5.51      3.06 o 
  10   4   7        5.70        5.67      3.37 o 
 -10   5   7       23.44       21.45      4.75 o 
  -9   5   7        2.56        2.60      2.91 o 
  -8   5   7        1.35        2.30      2.45 o 
  -7   5   7       13.07       10.35      2.00 o 
  -6   5   7       74.39       79.51      3.68 o 
  -5   5   7      163.50      164.37      4.22 o 
  -4   5   7      165.54      149.96      3.69 o 
  -3   5   7      316.95      319.17      6.20 o 
  -2   5   7      471.66      444.93      5.82 o 
  -1   5   7       23.33       28.91      1.79 o 
   0   5   7      109.08      100.88      2.79 o 
   1   5   7       25.43       31.13      3.51 o 
   2   5   7      460.62      429.67      6.63 o 
   3   5   7      313.72      320.96      5.45 o 
   4   5   7      160.93      145.92      4.22 o 
   5   5   7      165.48      167.71      5.71 o 
   6   5   7       75.26       83.66      4.67 o 
   7   5   7       13.62        8.00      2.22 o 
   8   5   7        1.31        0.86      2.00 o 
   9   5   7        2.47        5.67      3.22 o 
  10   5   7       22.47       28.65      5.36 o 
  -9   6   7       12.19        9.19      3.52 o 
  -8   6   7        5.37        7.66      3.06 o 
  -7   6   7       13.01       18.23      3.52 o 
  -6   6   7       42.52       49.53      3.38 o 
  -5   6   7       92.82       95.07      5.68 o 
  -4   6   7      136.83      124.08      3.55 o 
  -3   6   7       32.83       31.93      2.05 o 
  -2   6   7       80.45       70.12      2.50 o 
  -1   6   7      122.46      115.43      2.75 o 
   0   6   7       64.34       74.40      4.43 o 
   1   6   7      122.09      114.37      3.34 o 
   2   6   7       79.94       72.34      1.94 o 
   3   6   7       34.69       35.24      2.29 o 
   4   6   7      141.30      125.76      3.91 o 
   5   6   7       93.06       90.02      9.80 o 
   6   6   7       40.12       43.03      3.53 o 
   7   6   7       13.26       11.52      2.59 o 
   8   6   7        5.44        7.35      3.22 o 
   9   6   7       12.06        7.66      3.52 o 
  -9   7   7       19.38       28.65      4.90 o 
  -8   7   7        8.94       14.25      3.83 o 
  -7   7   7       26.12       23.74      4.14 o 
  -6   7   7       49.80       53.83      4.13 o 
  -5   7   7       84.92       84.69      3.55 o 
  -4   7   7      268.04      277.73      5.93 o 
  -3   7   7      198.03      193.21      4.96 o 
  -2   7   7      291.80      290.54      5.16 o 
  -1   7   7      153.64      149.32      3.02 o 
   0   7   7        0.08        0.22      0.99 o 
   1   7   7      153.12      156.26      3.99 o 
   2   7   7      290.21      285.32      5.17 o 
   3   7   7      198.76      198.00      4.34 o 
   4   7   7      272.45      289.00      8.03 o 
   5   7   7       83.01       81.69      6.28 o 
   6   7   7       51.34       46.87      5.21 o 
   7   7   7       26.63       22.82      4.14 o 
   8   7   7        8.91        7.35      3.22 o 
   9   7   7       18.49       21.45      4.75 o 
  -8   8   7       33.96       36.46      5.51 o 
  -7   8   7       44.61       46.41      5.67 o 
  -6   8   7       21.70       20.75      4.37 o 
  -5   8   7       93.53      107.60      8.07 o 
  -4   8   7      117.03      104.60      4.91 o 
  -3   8   7       28.67       24.58      2.07 o 
  -2   8   7       26.07       26.30      1.99 o 
  -1   8   7       30.68       29.88      2.17 o 
   0   8   7      101.65      105.53      3.23 o 
   1   8   7       30.62       29.47      2.26 o 
   2   8   7       25.83       24.39      1.47 o 
   3   8   7       29.83       26.45      2.21 o 
   4   8   7      115.97      112.65     10.57 o 
   5   8   7       90.90      100.03      6.59 o 
   6   8   7       21.67       11.18      3.52 o 
   7   8   7       44.50       45.50      5.51 o 
   8   8   7       34.24       27.42      4.90 o 
  -8   9   7        0.57        2.45      3.22 o 
  -7   9   7        4.42       -0.92      2.91 o 
  -6   9   7       28.98       32.17      4.90 o 
  -5   9   7       18.02       25.12      4.44 o 
  -4   9   7       57.44       56.76      5.44 o 
  -3   9   7      148.47      149.96      4.66 o 
  -2   9   7       23.13       24.81      2.27 o 
  -1   9   7       39.54       36.58      3.05 o 
   0   9   7       48.70       55.45      5.06 o 
   1   9   7       39.68       41.73      2.72 o 
   2   9   7       22.45       24.75      3.75 o 
   3   9   7      148.00      143.71      5.17 o 
   4   9   7       56.65       63.42      5.97 o 
   5   9   7       18.59       28.95      4.44 o 
   6   9   7       28.64       31.40      5.21 o 
   7   9   7        4.61        5.21      3.52 o 
   8   9   7        0.55        0.61      3.06 o 
  -7  10   7       10.76       14.71      4.44 o 
  -6  10   7       68.13       74.75      7.35 o 
  -5  10   7       25.59       21.14      4.44 o 
  -4  10   7       30.41       29.56      4.90 o 
  -3  10   7       20.19       18.42      2.17 o 
  -2  10   7        8.81        9.97      1.81 o 
  -1  10   7       30.81       41.02      3.46 o 
   0  10   7        2.32        0.61      2.30 o 
   1  10   7       30.46       28.34      4.29 o 
   2  10   7        8.02        9.80      3.22 o 
   3  10   7       19.85       16.70      3.68 o 
   4  10   7       30.31       29.26      4.60 o 
   5  10   7       25.46       22.21      4.44 o 
   6  10   7       67.96       73.53      7.20 o 
   7  10   7       10.16       14.86      4.29 o 
  -6  11   7        0.27       -1.07      3.22 o 
  -5  11   7       14.14       23.13      4.90 o 
  -4  11   7        9.50        8.56      2.76 o 
  -3  11   7       33.83       31.69      3.35 o 
  -2  11   7       33.88       30.22      3.42 o 
  -1  11   7        2.59        3.95      2.53 o 
   0  11   7        2.55        5.62      2.11 o 
   1  11   7        2.91        1.53      2.60 o 
   2  11   7       33.99       34.16      4.90 o 
   3  11   7       32.83       28.03      4.44 o 
   4  11   7        9.22        5.82      3.37 o 
   5  11   7       14.40       18.23      4.29 o 
   6  11   7        0.29        2.14      3.52 o 
  -4  12   7       11.33        7.05      3.98 o 
  -3  12   7        3.85        2.48      4.06 o 
  -2  12   7        7.95        6.46      2.31 o 
  -1  12   7        5.30        4.14      3.22 o 
   0  12   7       18.83       30.43      3.51 o 
   1  12   7        5.63        6.13      3.37 o 
   2  12   7        7.94       10.11      3.52 o 
   3  12   7        4.13        0.77      3.06 o 
   4  12   7       11.46        8.73      3.68 o 
  -2  13   7        8.06       14.16      2.87 o 
  -1  13   7       13.17       13.23      4.37 o 
   0  13   7        2.75        4.15      2.60 o 
   1  13   7       12.87       19.56      3.68 o 
   2  13   7        7.78       11.80      4.14 o 
   0   0   8       16.72       13.22      0.93 o 
   1   0   8      167.45      185.70      2.92 o 
   2   0   8      135.25      126.81      2.36 o 
   3   0   8      209.65      224.10      2.97 o 
   4   0   8       73.25       66.15      1.62 o 
   5   0   8      873.98      877.21     10.20 o 
   6   0   8       47.42       44.69      2.13 o 
   7   0   8      699.32      712.94     11.90 o 
   8   0   8       42.14       44.98      2.91 o 
   9   0   8        6.74        6.46      2.37 o 
  10   0   8        4.37        3.37      3.37 o 
  -9   1   8        6.07        5.21      3.06 o 
  -8   1   8       31.22       33.39      2.98 o 
  -7   1   8        6.42        6.30      1.43 o 
  -6   1   8      156.13      156.67      4.11 o 
  -5   1   8      200.65      198.42      6.15 o 
  -4   1   8     1000.68      983.45     12.07 o 
  -3   1   8      230.24      235.92      4.52 o 
  -2   1   8      478.21      483.64      5.93 o 
  -1   1   8      160.81      175.12      2.47 o 
   0   1   8        2.54        4.74      0.46 o 
   1   1   8      159.92      170.48      2.50 o 
   2   1   8      476.48      472.68      6.12 o 
   3   1   8      233.10      235.01      6.82 o 
   4   1   8     1013.28      956.79     14.99 o 
   5   1   8      193.70      179.77      3.79 o 
   6   1   8      153.33      153.29      4.50 o 
   7   1   8        6.10        7.02      4.14 o 
   8   1   8       31.24       27.20      3.18 o 
   9   1   8        6.02        7.40      2.44 o 
  10   1   8       14.24       12.51      2.97 o 
  -9   2   8       33.18       38.91      5.21 o 
  -8   2   8       25.37       29.26      2.90 o 
  -7   2   8        0.30       -0.52      1.07 o 
  -6   2   8      436.40      435.98      7.91 o 
  -5   2   8       37.96       40.68      2.11 o 
  -4   2   8       32.26       30.69      3.08 o 
  -3   2   8      217.85      227.61      3.77 o 
  -2   2   8      776.04      782.02      8.39 o 
  -1   2   8        0.58        0.17      0.39 o 
   0   2   8        6.73       11.60      0.59 o 
   1   2   8        0.54        0.19      0.37 o 
   2   2   8      782.78      786.71     10.84 o 
   3   2   8      213.58      227.88      5.02 o 
   4   2   8       31.62       24.64      1.89 o 
   5   2   8       36.27       35.14      2.37 o 
   6   2   8      431.37      411.18     10.26 o 
   7   2   8        0.45       -1.97      1.50 o 
   8   2   8       24.35       26.02      3.19 o 
   9   2   8       32.41       31.23      4.98 o 
  10   2   8       27.71       32.60      3.90 o 
  -9   3   8       18.07       26.65      4.14 o 
  -8   3   8       19.02       33.49      3.12 o 
  -7   3   8       69.49       63.50      3.68 o 
  -6   3   8      202.29      207.23      7.83 o 
  -5   3   8      757.23      737.56     11.40 o 
  -4   3   8      298.41      300.66      4.67 o 
  -3   3   8     1844.88     1840.63     17.93 o 
  -2   3   8      355.38      354.25      6.36 o 
  -1   3   8       12.30       11.25      1.20 o 
   0   3   8     1410.15     1341.63     15.61 o 
   1   3   8       12.96       11.47      0.77 o 
   2   3   8      352.15      348.14      6.30 o 
   3   3   8     1846.68     1833.73     22.86 o 
   4   3   8      299.13      301.06      9.19 o 
   5   3   8      759.28      710.01     12.23 o 
   6   3   8      204.39      204.93      6.63 o 
   7   3   8       70.08       73.57      4.60 o 
   8   3   8       19.34       25.70      3.07 o 
   9   3   8       17.95       16.22      3.03 o 
  10   3   8        7.66        2.76      3.37 o 
  -9   4   8       50.76       54.23      5.82 o 
  -8   4   8        1.40        1.38      2.45 o 
  -7   4   8       44.64       45.17      3.68 o 
  -6   4   8       71.76       69.71      3.55 o 
  -5   4   8       70.14       76.40      2.83 o 
  -4   4   8      435.53      429.45      6.82 o 
  -3   4   8      324.65      343.99      4.82 o 
  -2   4   8      417.39      411.06      5.39 o 
  -1   4   8      495.76      492.06      6.19 o 
   0   4   8        0.42        0.59      0.62 o 
   1   4   8      486.80      493.55      9.10 o 
   2   4   8      406.54      402.96      7.13 o 
   3   4   8      321.97      352.70      5.87 o 
   4   4   8      435.89      432.68      8.25 o 
   5   4   8       71.05       78.00      5.90 o 
   6   4   8       70.61       70.14      3.93 o 
   7   4   8       45.88       41.42      3.64 o 
   8   4   8        1.36        0.75      1.94 o 
   9   4   8       49.47       51.14      4.60 o 
  10   4   8        7.85        7.20      3.68 o 
  -9   5   8        0.62        2.45      2.91 o 
  -8   5   8       62.71       74.75      5.82 o 
  -7   5   8       18.64       23.49      3.60 o 
  -6   5   8       10.86       11.09      2.00 o 
  -5   5   8       79.45       82.38      3.20 o 
  -4   5   8     1105.52     1087.44     16.07 o 
  -3   5   8      138.74      133.78      3.84 o 
  -2   5   8      215.22      228.63      5.57 o 
  -1   5   8       93.87       92.62      2.41 o 
   0   5   8      381.56      350.48      5.63 o 
   1   5   8       92.87       92.16      3.41 o 
   2   5   8      214.39      236.06      4.90 o 
   3   5   8      140.20      135.76      3.30 o 
   4   5   8     1112.88     1068.18     16.97 o 
   5   5   8       81.82       74.23      3.90 o 
   6   5   8       10.60        6.75      2.09 o 
   7   5   8       19.68       19.25      2.81 o 
   8   5   8       63.79       80.33     14.32 o 
   9   5   8        0.52        1.07      3.06 o 
  -9   6   8       20.77       29.87      4.90 o 
  -8   6   8       20.51       20.99      3.98 o 
  -7   6   8       40.63       44.58      4.90 o 
  -6   6   8        6.30        7.51      1.95 o 
  -5   6   8       52.93       52.84      3.08 o 
  -4   6   8      126.03      121.35      3.72 o 
  -3   6   8      192.13      204.46      4.88 o 
  -2   6   8      125.10      132.04      2.77 o 
  -1   6   8      265.65      257.36      5.11 o 
   0   6   8      132.55      144.09      3.80 o 
   1   6   8      267.64      264.35      5.58 o 
   2   6   8      119.11      125.85      3.04 o 
   3   6   8      190.22      188.30      4.06 o 
   4   6   8      126.94      127.82      5.08 o 
   5   6   8       52.62       46.78      3.64 o 
   6   6   8        7.07        5.78      2.13 o 
   7   6   8       39.98       36.97      3.71 o 
   8   6   8       20.09       23.74      4.60 o 
   9   6   8       20.54       21.75      4.75 o 
  -8   7   8       18.43       23.59      4.44 o 
  -7   7   8       93.49      119.94      7.66 o 
  -6   7   8        2.27        1.72      1.46 o 
  -5   7   8       58.69       49.76      3.11 o 
  -4   7   8       18.54       20.66      1.92 o 
  -3   7   8        0.82        2.18      0.96 o 
  -2   7   8       22.32       22.17      1.65 o 
  -1   7   8      448.20      436.44     10.99 o 
   0   7   8       38.06       36.39      2.40 o 
   1   7   8      453.58      437.39      6.73 o 
   2   7   8       20.98       21.29      2.89 o 
   3   7   8        0.79       -0.14      1.58 o 
   4   7   8       18.15       15.63      3.22 o 
   5   7   8       58.74       45.21      4.75 o 
   6   7   8        1.92        1.23      3.52 o 
   7   7   8       93.88      106.31      7.35 o 
   8   7   8       18.53       22.36      4.75 o 
  -8   8   8        2.02        2.91      3.22 o 
  -7   8   8       10.71        9.65      3.52 o 
  -6   8   8       69.20       65.26      6.28 o 
  -5   8   8        2.44        3.17      1.56 o 
  -4   8   8       17.29       16.25      2.53 o 
  -3   8   8       61.85       50.64      2.32 o 
  -2   8   8      184.68      185.12      4.18 o 
  -1   8   8       10.46       15.55      1.31 o 
   0   8   8        0.05       -0.75      1.03 o 
   1   8   8       11.03       16.75      2.34 o 
   2   8   8      184.36      188.95      4.89 o 
   3   8   8       61.53       47.25      3.60 o 
   4   8   8       17.80       19.82      2.65 o 
   5   8   8        2.63        1.12      1.91 o 
   6   8   8       68.53       65.72      6.43 o 
   7   8   8       10.44       11.64      3.83 o 
   8   8   8        1.84        1.38      3.22 o 
  -7   9   8        7.26       12.56      4.14 o 
  -6   9   8       56.39       53.31      6.13 o 
  -5   9   8       35.41       29.26      4.60 o 
  -4   9   8        1.81        1.23      2.60 o 
  -3   9   8        7.18        8.08      1.94 o 
  -2   9   8       46.01       40.98      2.29 o 
  -1   9   8       19.48       19.65      1.79 o 
   0   9   8      146.36      145.18      5.17 o 
   1   9   8       19.66       22.20      1.99 o 
   2   9   8       46.42       42.95      2.52 o 
   3   9   8        7.23        3.97      2.02 o 
   4   9   8        1.79       -1.53      2.14 o 
   5   9   8       34.91       31.10      4.75 o 
   6   9   8       57.20       53.92      5.97 o 
   7   9   8        7.79       17.31      4.29 o 
  -6  10   8        1.88        4.14      3.37 o 
  -5  10   8       13.67        5.36      3.37 o 
  -4  10   8       15.27        9.34      3.52 o 
  -3  10   8       35.88       37.56      3.35 o 
  -2  10   8        5.03        1.70      1.66 o 
  -1  10   8       36.62       41.26      2.85 o 
   0  10   8        0.00        0.77      2.14 o 
   1  10   8       36.82       35.23      4.29 o 
   2  10   8        5.25        5.21      2.76 o 
   3  10   8       35.13       32.63      4.75 o 
   4  10   8       15.64        7.66      3.37 o 
   5  10   8       13.62       11.80      3.52 o 
   6  10   8        1.93        1.07      3.22 o 
  -5  11   8        6.42       12.71      4.29 o 
  -4  11   8       13.98       10.26      3.98 o 
  -3  11   8        6.84        7.35      3.68 o 
  -2  11   8       14.50       17.89      2.70 o 
  -1  11   8        8.93       11.16      6.36 o 
   0  11   8       73.99       79.82      9.73 o 
   1  11   8        9.10       12.71      3.52 o 
   2  11   8       14.19        9.65      3.22 o 
   3  11   8        6.77        3.98      2.91 o 
   4  11   8       14.05        8.73      3.52 o 
   5  11   8        6.29        8.43      3.83 o 
  -4  12   8        0.62       -1.99      3.37 o 
  -3  12   8        9.76       17.92      4.75 o 
  -2  12   8       21.43       24.36      5.21 o 
  -1  12   8        7.81        5.70      2.33 o 
   0  12   8        4.63        8.74      2.76 o 
   1  12   8        8.07       11.34      3.52 o 
   2  12   8       21.58       22.98      4.60 o 
   3  12   8        9.83       12.56      3.98 o 
   4  12   8        0.56       -0.61      3.22 o 
  -1  13   8        7.85       14.09      4.29 o 
   0  13   8        0.31        1.07      2.17 o 
   1  13   8        8.00        6.09      2.59 o 
   1   0   9      946.26      904.22     10.43 o 
   2   0   9       36.40       31.02      1.46 o 
   3   0   9       57.66       57.87      2.08 o 
   4   0   9        0.39       -0.18      0.72 o 
   5   0   9      110.61      115.26      2.85 o 
   6   0   9       62.98       69.31      2.43 o 
   7   0   9       65.67       65.26      4.38 o 
   8   0   9       14.19       11.62      2.60 o 
   9   0   9      137.31      160.69      9.65 o 
  10   0   9       13.14       12.56      4.29 o 
  -9   1   9        1.42       -1.07      2.76 o 
  -8   1   9        0.91        2.76      2.91 o 
  -7   1   9       72.06       70.91      4.12 o 
  -6   1   9       50.61       50.35      2.61 o 
  -5   1   9      189.29      193.48      4.34 o 
  -4   1   9       10.92       10.63      1.39 o 
  -3   1   9       52.90       49.94      2.60 o 
  -2   1   9      286.32      277.81      3.99 o 
  -1   1   9      566.73      570.76      5.39 o 
   0   1   9      163.17      175.54      4.49 o 
   1   1   9      566.91      568.78      7.95 o 
   2   1   9      276.76      265.76      4.07 o 
   3   1   9       49.25       42.95      1.65 o 
   4   1   9       11.20        9.77      1.18 o 
   5   1   9      187.63      182.96      5.08 o 
   6   1   9       51.56       46.87      2.85 o 
   7   1   9       71.46       67.86      4.49 o 
   8   1   9        0.66        0.83      1.78 o 
   9   1   9        0.98        0.08      2.91 o 
  10   1   9       22.21       20.75      3.52 o 
  -9   2   9       33.53       39.37      5.51 o 
  -8   2   9      166.90      176.62      9.50 o 
  -7   2   9       16.14       16.75      2.21 o 
  -6   2   9       58.85       60.90      3.40 o 
  -5   2   9       85.38       83.81      4.29 o 
  -4   2   9      203.31      202.87      5.24 o 
  -3   2   9      466.16      439.03      6.57 o 
  -2   2   9      278.45      264.03      4.14 o 
  -1   2   9       98.61       86.17      1.79 o 
   0   2   9      973.11     1004.91     11.54 o 
   1   2   9      102.42       86.49      1.92 o 
   2   2   9      278.69      270.51      4.52 o 
   3   2   9      464.32      440.43      8.42 o 
   4   2   9      201.55      198.00      4.18 o 
   5   2   9       82.39       80.17      3.21 o 
   6   2   9       63.06       72.20      4.23 o 
   7   2   9       16.01       18.74      2.72 o 
   8   2   9      171.27      170.42      6.71 o 
   9   2   9       32.84       40.19      9.42 o 
  10   2   9        6.62        9.78      3.03 o 
  -8   3   9       63.01       63.42      6.43 o 
  -7   3   9       16.76        9.02      1.95 o 
  -6   3   9       40.84       45.01      2.44 o 
  -5   3   9      152.23      146.74      4.91 o 
  -4   3   9      175.35      161.73      5.41 o 
  -3   3   9      784.38      755.82     16.93 o 
  -2   3   9      115.71      123.46      2.99 o 
  -1   3   9      863.43      829.84      8.92 o 
   0   3   9      506.92      522.47      6.59 o 
   1   3   9      869.91      824.52      9.59 o 
   2   3   9      119.91      123.84      3.77 o 
   3   3   9      791.42      768.15     16.66 o 
   4   3   9      174.91      165.94      3.80 o 
   5   3   9      150.48      150.33      5.30 o 
   6   3   9       40.82       40.50      3.40 o 
   7   3   9       16.17       11.48      2.46 o 
   8   3   9       65.08       76.52      4.84 o 
   9   3   9       84.24      109.88     11.64 o 
  -7   4   9        0.43        0.20      1.50 o 
  -6   4   9       43.53       43.92      3.23 o 
  -5   4   9      120.65      115.45      5.03 o 
  -4   4   9       34.12       28.32      1.82 o 
  -3   4   9      234.93      218.07      3.68 o 
  -2   4   9       57.96       55.76      1.78 o 
  -1   4   9       88.85       83.05      1.90 o 
   0   4   9      632.33      634.25      9.71 o 
   1   4   9       91.50       85.51      1.95 o 
   2   4   9       54.35       54.50      2.29 o 
   3   4   9      237.93      223.96      4.96 o 
   4   4   9       33.35       28.80      2.27 o 
   5   4   9      118.94      126.50      5.04 o 
   6   4   9       41.07       45.14      3.66 o 
   7   4   9        0.47        0.16      2.37 o 
   8   4   9       53.24       57.64     13.02 o 
   9   4   9        3.42        4.83      2.54 o 
  -7   5   9       25.21       26.03      2.86 o 
  -6   5   9      260.86      259.58      7.45 o 
  -5   5   9       62.94       64.01      4.99 o 
  -4   5   9      241.86      230.62      4.73 o 
  -3   5   9      193.54      194.70      3.41 o 
  -2   5   9     1288.00     1268.32     14.36 o 
  -1   5   9        8.44        9.29      1.12 o 
   0   5   9      195.74      189.64      3.86 o 
   1   5   9        9.08        9.86      1.14 o 
   2   5   9     1284.54     1279.34     15.84 o 
   3   5   9      193.62      194.88      7.97 o 
   4   5   9      243.00      225.94     13.56 o 
   5   5   9       62.72       52.36      3.79 o 
   6   5   9      261.53      259.91      8.04 o 
   7   5   9       25.90       21.91      3.12 o 
   8   5   9        9.97       13.48      3.03 o 
   9   5   9        3.90        4.05      3.91 o 
  -7   6   9      110.47      103.86      7.05 o 
  -6   6   9      120.20      128.99      5.29 o 
  -5   6   9        5.18        4.76      1.53 o 
  -4   6   9       84.66      100.78      4.62 o 
  -3   6   9       36.52       34.77      2.63 o 
  -2   6   9      296.89      300.81      4.72 o 
  -1   6   9      602.78      602.06      7.94 o 
   0   6   9      796.41      773.41     10.82 o 
   1   6   9      608.52      622.29      8.89 o 
   2   6   9      298.58      301.10      6.43 o 
   3   6   9       35.69       31.02      2.11 o 
   4   6   9       86.70       94.59      4.45 o 
   5   6   9        5.03        6.15      2.02 o 
   6   6   9      118.68      131.99      5.71 o 
   7   6   9      110.50      110.09      5.65 o 
   8   6   9       11.57        8.82      2.72 o 
  -7   7   9        8.63       13.33      3.52 o 
  -6   7   9       14.93        8.83      2.33 o 
  -5   7   9       66.67       66.33      5.34 o 
  -4   7   9       30.58       33.94      3.27 o 
  -3   7   9      161.63      151.92      3.56 o 
  -2   7   9        8.74       10.39      1.14 o 
  -1   7   9      122.79      114.50      2.80 o 
   0   7   9       43.61       54.26      2.35 o 
   1   7   9      118.87      116.70      3.07 o 
   2   7   9        9.92       14.95      1.49 o 
   3   7   9      158.37      146.10      4.04 o 
   4   7   9       31.96       31.31      3.07 o 
   5   7   9       69.68       68.43      4.20 o 
   6   7   9       14.03        9.13      2.42 o 
   7   7   9        8.92       10.29      2.61 o 
   8   7   9       17.10       14.71      4.29 o 
  -7   8   9       17.15       19.76      4.29 o 
  -6   8   9        9.71        6.28      3.06 o 
  -5   8   9       24.70       24.54      4.44 o 
  -4   8   9       29.26       33.24      3.38 o 
  -3   8   9        1.59        2.30      1.31 o 
  -2   8   9       17.33       13.20      1.48 o 
  -1   8   9       71.50       77.70      2.54 o 
   0   8   9      283.58      273.39      5.95 o 
   1   8   9       71.65       77.39      3.86 o 
   2   8   9       18.21       15.79      2.17 o 
   3   8   9        1.11       -0.35      1.50 o 
   4   8   9       29.00       31.56      3.27 o 
   5   8   9       25.47       30.65      3.31 o 
   6   8   9        9.48        9.95      2.57 o 
   7   8   9       17.12       15.01      3.98 o 
  -7   9   9       43.29       46.41      6.13 o 
  -6   9   9        8.56       15.17      4.14 o 
  -5   9   9        2.33        2.14      3.06 o 
  -4   9   9       11.81       19.76      4.14 o 
  -3   9   9       12.00       12.10      3.37 o 
  -2   9   9        1.03        0.79      1.36 o 
  -1   9   9       11.68       13.29      1.63 o 
   0   9   9        4.88        4.40      3.60 o 
   1   9   9       12.53       15.88      2.35 o 
   2   9   9        1.21       -0.75      1.50 o 
   3   9   9       12.33       12.29      2.46 o 
   4   9   9       12.16       18.85      4.98 o 
   5   9   9        2.46        0.61      1.91 o 
   6   9   9        8.36       10.57      3.83 o 
   7   9   9       43.30       46.41      6.13 o 
  -6  10   9       20.84       22.98      4.75 o 
  -5  10   9        7.46       10.11      3.83 o 
  -4  10   9        2.86        7.51      3.52 o 
  -3  10   9       43.21       46.87      5.82 o 
  -2  10   9       19.44       14.25      3.98 o 
  -1  10   9       13.33       11.01      2.24 o 
   0  10   9        4.10        3.00      1.83 o 
   1  10   9       13.39       12.63      2.38 o 
   2  10   9       19.30       17.93      3.37 o 
   3  10   9       43.08       45.50      5.21 o 
   4  10   9        2.78        4.90      2.91 o 
   5  10   9        7.19        7.05      3.37 o 
   6  10   9       20.93       18.99      4.60 o 
  -5  11   9       21.17       30.18      5.36 o 
  -4  11   9        7.62        1.38      3.22 o 
  -3  11   9        3.98        2.14      3.37 o 
  -2  11   9       25.20       29.26      5.06 o 
  -1  11   9        4.26        1.99      3.06 o 
   0  11   9        3.32        2.30      1.87 o 
   1  11   9        4.20        6.59      2.91 o 
   2  11   9       25.42       24.97      4.29 o 
   3  11   9        4.23        3.37      2.91 o 
   4  11   9        7.90        9.04      3.52 o 
   5  11   9       21.53       21.29      4.90 o 
  -3  12   9       10.24       24.36      5.21 o 
  -2  12   9        1.19        0.61      3.06 o 
  -1  12   9        6.73        3.68      3.52 o 
   0  12   9       22.69       22.36      4.90 o 
   2  12   9        1.18        1.23      2.91 o 
   3  12   9       10.06       19.45      4.44 o 
   0   0  10        1.51        1.38      0.58 o 
   1   0  10      172.35      164.10      3.16 o 
   2   0  10      200.06      181.42      5.84 o 
   3   0  10      147.98      149.63      3.75 o 
   4   0  10     1463.08     1454.29     22.48 o 
   5   0  10       18.98       16.39      3.68 o 
   6   0  10       63.16       70.39      4.60 o 
   7   0  10        0.18       -2.91      2.30 o 
   8   0  10       16.25       12.25      3.98 o 
   9   0  10        7.41        2.60      3.52 o 
  -9   1  10       27.75       24.36      5.06 o 
  -8   1  10        1.47       -0.15      2.91 o 
  -7   1  10       10.98       12.41      3.83 o 
  -6   1  10      140.39      153.34      8.43 o 
  -5   1  10      159.83      140.93      8.27 o 
  -4   1  10      126.99      128.12      3.55 o 
  -3   1  10       34.66       36.40      2.87 o 
  -2   1  10        8.46        8.45      1.29 o 
  -1   1  10      305.42      306.41      3.30 o 
   0   1  10        6.25        7.69      0.52 o 
   1   1  10      305.75      305.91      5.04 o 
   2   1  10        9.47       10.95      1.34 o 
   3   1  10       32.48       34.53      1.72 o 
   4   1  10      123.63      121.99      3.05 o 
   5   1  10      159.25      152.68      4.51 o 
   6   1  10      144.32      144.42      5.78 o 
   7   1  10       10.14       10.55      2.32 o 
   8   1  10        1.65       -1.12      3.06 o 
   9   1  10       27.67       32.55      3.95 o 
  -9   2  10       10.75       16.08      4.29 o 
  -8   2  10       21.40       28.03      4.90 o 
  -7   2  10        7.50        8.58      3.37 o 
  -6   2  10       59.50       58.06      5.97 o 
  -5   2  10      168.36      177.43      5.16 o 
  -4   2  10      150.82      140.74      3.63 o 
  -3   2  10      178.94      188.22      3.66 o 
  -2   2  10      814.51      783.06     12.76 o 
  -1   2  10       20.09       16.39      0.95 o 
   0   2  10      258.97      249.93      3.92 o 
   1   2  10       20.29       18.22      1.48 o 
   2   2  10      802.20      770.85     10.53 o 
   3   2  10      183.43      180.70      3.72 o 
   4   2  10      153.07      148.30      4.33 o 
   5   2  10      175.13      179.83      5.01 o 
   6   2  10       62.07       68.54      4.27 o 
   7   2  10        7.53        7.81      3.37 o 
   8   2  10       20.99       24.38      3.30 o 
   9   2  10       10.94       16.29      3.18 o 
  -8   3  10       24.17       22.06      4.60 o 
  -7   3  10        4.83        4.75      3.06 o 
  -6   3  10       70.48       76.95      4.01 o 
  -5   3  10      123.12      125.90      3.61 o 
  -4   3  10       60.63       60.43      2.53 o 
  -3   3  10      161.93      155.95      4.27 o 
  -2   3  10      623.12      622.51     11.54 o 
  -1   3  10       22.93       24.24      1.37 o 
   0   3  10      169.95      162.14      2.81 o 
   1   3  10       22.33       19.44      1.11 o 
   2   3  10      630.93      630.59      8.91 o 
   3   3  10      157.82      151.97      4.91 o 
   4   3  10       60.01       54.76      3.34 o 
   5   3  10      124.84      120.94      6.66 o 
   6   3  10       67.43       71.94      4.42 o 
   7   3  10        4.39        0.06      1.69 o 
   8   3  10       24.42       25.05      3.40 o 
   9   3  10        6.93       11.03      4.29 o 
  -8   4  10       18.16       21.75      4.60 o 
  -7   4  10       35.34       39.22      5.21 o 
  -6   4  10        1.59        4.34      2.99 o 
  -5   4  10      181.35      190.95      5.11 o 
  -4   4  10       36.08       36.36      2.06 o 
  -3   4  10      354.79      352.72      6.14 o 
  -2   4  10      108.18       95.18      2.85 o 
  -1   4  10      654.24      649.51     17.37 o 
   0   4  10        9.98       11.74      1.04 o 
   1   4  10      651.82      649.42      7.98 o 
   2   4  10      106.63       93.45      3.05 o 
   3   4  10      351.57      351.46      6.92 o 
   4   4  10       38.11       36.04      2.33 o 
   5   4  10      186.08      188.19      6.39 o 
   6   4  10        1.55        2.90      1.94 o 
   7   4  10       34.41       32.92      3.60 o 
   8   4  10       17.37       24.32      5.21 o 
   9   4  10       19.79       20.16      3.55 o 
  -7   5  10       44.50       38.76      5.36 o 
  -6   5  10        3.59        4.72      1.77 o 
  -5   5  10       87.00      104.35      9.80 o 
  -4   5  10       69.67       68.20      2.64 o 
  -3   5  10      135.72      133.89      4.04 o 
  -2   5  10      118.68      111.78      3.64 o 
  -1   5  10      567.46      536.84      7.10 o 
   0   5  10      179.35      184.47      3.76 o 
   1   5  10      580.08      555.62     10.46 o 
   2   5  10      119.77      111.27      3.28 o 
   3   5  10      137.36      131.26      3.78 o 
   4   5  10       70.25       62.10      9.19 o 
   5   5  10       84.64       79.73      4.56 o 
   6   5  10        3.71        6.76      2.28 o 
   7   5  10       43.52       35.95      3.79 o 
   8   5  10       29.49       33.23      3.90 o 
  -6   6  10        5.06        7.06      3.68 o 
  -5   6  10       13.23       17.95      2.08 o 
  -4   6  10       17.71       16.99      1.67 o 
  -3   6  10       25.38       21.10      2.14 o 
  -2   6  10        1.13       -0.06      1.17 o 
  -1   6  10       56.57       55.20      2.34 o 
   0   6  10      182.35      163.48      4.22 o 
   1   6  10       52.63       55.79      3.26 o 
   2   6  10        0.92        0.03      0.94 o 
   3   6  10       24.07       18.65      1.71 o 
   4   6  10       18.26       16.64      2.46 o 
   5   6  10       14.03       19.21      3.37 o 
   6   6  10        4.84        6.80      2.17 o 
   7   6  10       38.57       51.80      4.47 o 
   8   6  10       33.45       42.88      4.45 o 
  -6   7  10       59.34       62.34      8.27 o 
  -5   7  10        3.31        4.07      4.60 o 
  -4   7  10        9.72        8.11      2.16 o 
  -3   7  10        0.61        0.18      1.21 o 
  -2   7  10      193.51      188.06      5.19 o 
  -1   7  10       36.96       43.87      3.19 o 
   0   7  10      253.21      237.61      5.52 o 
   1   7  10       35.60       35.28      2.89 o 
   2   7  10      196.93      200.65      4.73 o 
   3   7  10        0.80        0.98      1.09 o 
   4   7  10        9.24        9.54      3.91 o 
   5   7  10        3.12        0.15      1.76 o 
   6   7  10       57.62       55.47      4.41 o 
   7   7  10        4.66        6.31      2.57 o 
   8   7  10        9.81       10.60      3.03 o 
  -6   8  10       37.26       48.10      5.67 o 
  -5   8  10       10.11        4.62      2.09 o 
  -4   8  10       12.49       17.31      3.68 o 
  -3   8  10       28.07       29.31      2.55 o 
  -2   8  10       66.92       67.11      3.46 o 
  -1   8  10      295.20      284.84      9.69 o 
   0   8  10      144.22      150.87      4.51 o 
   1   8  10      294.07      279.16      7.65 o 
   2   8  10       69.34       71.04      7.05 o 
   3   8  10       28.67       29.52      2.98 o 
   4   8  10       12.34       12.88      2.50 o 
   5   8  10       10.29        7.55      2.24 o 
   6   8  10       38.03       45.46      4.36 o 
   7   8  10       48.26       58.21      6.59 o 
  -6   9  10       21.88       22.21      4.60 o 
  -5   9  10       32.52       23.90      4.60 o 
  -4   9  10        1.25        3.06      2.76 o 
  -3   9  10        5.77        8.73      3.22 o 
  -2   9  10       21.47       26.75      2.98 o 
  -1   9  10       42.92       48.24      3.83 o 
   0   9  10        3.95        7.18      2.22 o 
   1   9  10       44.26       54.44      3.75 o 
   2   9  10       21.07       23.68      2.87 o 
   3   9  10        6.38        8.20      2.91 o 
   4   9  10        1.11        3.75      2.16 o 
   5   9  10       31.52       26.57      3.46 o 
   6   9  10       22.06       21.60      4.44 o 
  -5  10  10        4.65        2.45      3.37 o 
  -4  10  10       32.97       33.55      5.36 o 
  -3  10  10        5.95        2.76      3.06 o 
  -2  10  10        1.07        3.83      2.91 o 
  -1  10  10        2.34        4.27      2.30 o 
   0  10  10       83.86       88.51      5.36 o 
   1  10  10        2.57        4.14      3.22 o 
   2  10  10        0.91        0.70      1.91 o 
   3  10  10        6.25        2.95      3.98 o 
   4  10  10       33.68       30.79      4.75 o 
   5  10  10        4.86        9.50      3.68 o 
  -4  11  10        5.80        5.51      3.68 o 
  -3  11  10       20.97       22.82      4.90 o 
  -2  11  10        3.08        5.97      3.68 o 
  -1  11  10       16.56       26.19      5.06 o 
   0  11  10       15.72       20.53      4.75 o 
   3  11  10       20.68       22.82      4.29 o 
   4  11  10        5.76        3.52      3.37 o 
  -1  12  10        8.55       17.92      4.44 o 
   0  12  10        1.80        0.61      3.37 o 
   1   0  11      139.26      148.67      3.43 o 
   2   0  11      647.69      605.64     13.33 o 
   3   0  11       68.70       67.01      2.53 o 
   4   0  11      237.64      243.10     11.03 o 
   5   0  11      101.02       90.68      7.05 o 
   6   0  11      381.42      411.60     15.93 o 
   7   0  11       50.02       59.74      6.74 o 
   8   0  11        3.76        0.92      3.52 o 
   9   0  11       18.89       21.45      5.06 o 
  -9   1  11       24.04       22.36      4.90 o 
  -8   1  11       46.29       53.31      6.59 o 
  -7   1  11      162.49      173.25      9.96 o 
  -6   1  11       18.08       17.92      4.29 o 
  -5   1  11        4.51        3.37      3.22 o 
  -4   1  11      121.97      112.13      7.35 o 
  -3   1  11        8.38       10.24      1.94 o 
  -2   1  11      134.69      126.42      4.00 o 
  -1   1  11      337.75      322.94      7.86 o 
   0   1  11      277.47      267.99      6.03 o 
   1   1  11      341.09      329.77      6.76 o 
   2   1  11      133.31      123.79      3.73 o 
   3   1  11        8.56        8.95      1.37 o 
   4   1  11      121.90      115.09      4.17 o 
   5   1  11        4.44        6.52      2.22 o 
   6   1  11       18.63       16.40      2.72 o 
   7   1  11      161.50      159.20      6.49 o 
   8   1  11       47.24       49.09      4.43 o 
   9   1  11       24.32       20.07      5.21 o 
  -9   2  11        4.71        6.28      3.68 o 
  -8   2  11       48.30       49.63      6.28 o 
  -7   2  11       26.21       26.19      4.90 o 
  -6   2  11       63.35       66.94      6.59 o 
  -5   2  11      452.42      444.87     16.24 o 
  -4   2  11      113.10      110.33      5.28 o 
  -3   2  11      272.23      240.28      7.36 o 
  -2   2  11      252.49      269.61      5.70 o 
  -1   2  11      204.75      198.24      3.49 o 
   0   2  11      173.20      176.77      3.86 o 
   1   2  11      207.28      197.01      4.90 o 
   2   2  11      255.06      263.45      4.78 o 
   3   2  11      269.52      257.90      4.74 o 
   4   2  11      114.02      112.09      3.71 o 
   5   2  11      450.53      447.03     10.86 o 
   6   2  11       62.37       57.23      4.21 o 
   7   2  11       25.62       28.86      3.42 o 
   8   2  11       47.53       41.37      4.17 o 
   9   2  11        5.32        5.06      2.65 o 
  -8   3  11       87.39       87.01      7.97 o 
  -7   3  11        3.94        7.66      3.37 o 
  -6   3  11        3.30        0.92      2.76 o 
  -5   3  11       10.98       14.16      2.35 o 
  -4   3  11       71.27       69.42      4.01 o 
  -3   3  11       76.24       70.17      2.45 o 
  -2   3  11        3.95        2.50      1.72 o 
  -1   3  11       13.53       13.52      1.16 o 
   0   3  11       71.33       68.51      2.48 o 
   1   3  11       13.00       12.40      1.53 o 
   2   3  11        3.29        3.07      0.93 o 
   3   3  11       75.41       70.61      2.41 o 
   4   3  11       72.41       72.07      3.27 o 
   5   3  11       11.79       13.78      4.75 o 
   6   3  11        3.47        4.17      1.91 o 
   7   3  11        3.79        3.09      2.11 o 
   8   3  11       86.84       80.85      5.57 o 
   9   3  11        4.24        4.87      2.83 o 
  -8   4  11        5.07       11.49      3.98 o 
  -7   4  11        1.75        3.83      3.06 o 
  -6   4  11       15.28       12.87      3.83 o 
  -5   4  11        2.37        2.02      1.61 o 
  -4   4  11       23.52       20.76      1.97 o 
  -3   4  11       17.04       16.27      1.88 o 
  -2   4  11       83.01       83.61      3.04 o 
  -1   4  11        1.03        1.22      0.87 o 
   0   4  11       16.21       13.75      2.09 o 
   1   4  11        1.50        2.28      0.78 o 
   2   4  11       88.00       89.01      2.54 o 
   3   4  11       18.02       18.02      1.72 o 
   4   4  11       23.00       18.32      2.18 o 
   5   4  11        2.44       -2.28      1.58 o 
   6   4  11       14.53       17.71      4.75 o 
   7   4  11        1.73       -2.47      2.45 o 
   8   4  11        5.63       12.64      5.44 o 
  -7   5  11       28.90       32.93      5.21 o 
  -6   5  11       47.81       57.44      6.28 o 
  -5   5  11       63.44       59.89      6.13 o 
  -4   5  11       28.22       30.62      2.36 o 
  -3   5  11       56.32       55.49      2.95 o 
  -2   5  11       31.57       32.81      2.33 o 
  -1   5  11       54.45       57.64      2.90 o 
   0   5  11        3.97        5.54      1.77 o 
   1   5  11       52.44       51.56      2.25 o 
   2   5  11       31.08       37.21      2.08 o 
   3   5  11       57.24       56.26      2.56 o 
   4   5  11       29.22       28.62      2.26 o 
   5   5  11       62.91       68.33      4.30 o 
   6   5  11       48.15       44.70      3.97 o 
   7   5  11       30.18       27.22      3.55 o 
   8   5  11        1.79        1.84      4.90 o 
  -6   6  11       66.12       68.78      6.89 o 
  -5   6  11       31.88       39.22      5.36 o 
  -4   6  11       25.14       27.70      2.07 o 
  -3   6  11       38.33       35.39      2.54 o 
  -2   6  11       41.58       40.80      2.70 o 
  -1   6  11       97.24       92.32      3.58 o 
   0   6  11       63.69       48.93      3.79 o 
   1   6  11       99.28      101.70      2.82 o 
   2   6  11       39.63       36.31      2.17 o 
   3   6  11       39.00       42.29      2.51 o 
   4   6  11       25.61       28.80      2.98 o 
   5   6  11       30.95       30.80      8.04 o 
   6   6  11       66.19       59.52      5.59 o 
   7   6  11       12.25       11.28      2.83 o 
   8   6  11        6.11        4.90      4.44 o 
  -5   7  11        1.03        1.84      2.91 o 
  -4   7  11      135.19      161.24      6.08 o 
  -3   7  11        5.88        4.85      1.68 o 
  -2   7  11       13.23       12.65      1.86 o 
  -1   7  11        4.98        4.49      1.59 o 
   0   7  11      171.61      155.52      6.12 o 
   1   7  11        4.17        0.87      1.72 o 
   2   7  11       14.16       16.29      2.27 o 
   3   7  11        5.75        8.26      4.75 o 
   4   7  11      134.57      155.86      6.07 o 
   5   7  11        0.95        4.02      2.17 o 
   6   7  11       10.45        9.39      2.53 o 
   7   7  11        6.46        7.21      2.68 o 
  -5   8  11       68.04       83.18      7.66 o 
  -3   8  11       29.22       24.20      4.29 o 
  -2   8  11       52.10       52.41      3.89 o 
  -1   8  11       76.76       76.57      3.64 o 
   0   8  11       21.02       20.95      4.98 o 
   1   8  11       78.60       81.80      4.65 o 
   2   8  11       51.82       54.07      6.28 o 
   3   8  11       29.83       30.80      3.16 o 
   4   8  11       22.89       27.13      3.23 o 
   5   8  11       68.07       71.16      9.96 o 
   6   8  11       11.37       14.43      3.01 o 
  -4   9  11       49.60       51.16      5.97 o 
  -3   9  11       35.23       38.60      5.36 o 
  -2   9  11       23.32       27.84      3.19 o 
  -1   9  11       10.05        1.96      2.30 o 
   0   9  11       25.31       23.13      4.44 o 
   1   9  11        9.99       10.11      3.83 o 
   2   9  11       22.98       33.24      5.36 o 
   3   9  11       35.94       47.49      6.13 o 
   4   9  11       49.44       52.74      7.97 o 
   5   9  11       12.99       13.12      2.87 o 
  -4  10  11       18.03       22.82      4.75 o 
  -3  10  11       12.72       12.56      4.14 o 
  -2  10  11       49.51       51.01      6.13 o 
  -1  10  11       18.43       15.86      2.81 o 
   0  10  11        1.03        1.94      2.11 o 
   1  10  11       18.41       15.17      4.29 o 
   2  10  11       49.27       58.06      6.89 o 
   3  10  11       12.76        8.12      3.98 o 
   4  10  11       18.32       25.43      5.51 o 
  -3  11  11       24.47       25.89      5.06 o 
  -2  11  11        1.07        4.29      3.06 o 
  -1  11  11       12.40       19.15      4.60 o 
   0  11  11        0.79        1.53      3.22 o 
   0   0  12      646.71      602.38     20.37 o 
   1   0  12       64.91       62.81      3.06 o 
   2   0  12      262.94      231.42      8.35 o 
   3   0  12       84.42       93.90      7.05 o 
   4   0  12        4.53        2.14      3.06 o 
   5   0  12       11.17       12.10      3.68 o 
   6   0  12      166.58      161.30      9.65 o 
   7   0  12        3.36       -1.07      3.22 o 
   8   0  12       44.57       47.79      6.74 o 
  -8   1  12        4.01        6.28      3.83 o 
  -7   1  12        1.74        4.44      3.52 o 
  -6   1  12       80.20       80.88      7.81 o 
  -5   1  12       80.01       77.05      7.51 o 
  -4   1  12       64.43       68.47      6.89 o 
  -3   1  12        1.69       -0.73      1.44 o 
  -2   1  12       98.02       93.02      4.59 o 
  -1   1  12       74.02       63.77      3.19 o 
   0   1  12       83.60       65.02      3.20 o 
   1   1  12       73.41       61.79      2.82 o 
   2   1  12       97.74       94.86      3.55 o 
   3   1  12        1.09        1.74      1.06 o 
   4   1  12       69.25       72.61      7.20 o 
   5   1  12       77.51       72.15      7.20 o 
   6   1  12       81.43       89.92      7.35 o 
   7   1  12        1.62        1.99      3.06 o 
   8   1  12        4.11        7.97      3.98 o 
  -8   2  12       19.22       25.28      5.21 o 
  -7   2  12       46.68       48.56      6.43 o 
  -6   2  12       17.57       20.42      2.99 o 
  -5   2  12        6.01        1.23      1.84 o 
  -4   2  12       42.57       34.58      3.29 o 
  -3   2  12       17.44       13.29      3.83 o 
  -2   2  12      276.39      256.07      7.73 o 
  -1   2  12      143.86      144.21      3.73 o 
   0   2  12        4.33        4.77      2.37 o 
   1   2  12      140.86      139.69      4.58 o 
   2   2  12      268.54      265.60      6.09 o 
   3   2  12       18.86       17.92      1.76 o 
   4   2  12       42.70       41.00      3.16 o 
   5   2  12        5.62        5.14      1.91 o 
   6   2  12       17.29       22.20      2.97 o 
   7   2  12       48.06       48.29      4.32 o 
   8   2  12       18.47       14.63      3.12 o 
  -8   3  12       37.01       45.65      6.28 o 
  -7   3  12       17.49       26.19      5.06 o 
  -6   3  12       29.57       33.39      5.51 o 
  -5   3  12      123.27      116.41      5.21 o 
  -4   3  12       21.28       17.64      4.60 o 
  -3   3  12      160.09      162.81      6.16 o 
  -2   3  12       66.18       60.22      3.38 o 
  -1   3  12        9.06       11.09      1.68 o 
   0   3  12      128.02      121.09      6.89 o 
   1   3  12        8.48       10.52      1.56 o 
   2   3  12       68.07       64.17      2.28 o 
   3   3  12      163.75      176.57      6.03 o 
   4   3  12       21.02       22.44      2.26 o 
   5   3  12      123.43      128.36      7.58 o 
   6   3  12       28.81       27.85      3.27 o 
   7   3  12       17.85       18.25      2.97 o 
   8   3  12       36.96       42.08      4.36 o 
  -7   4  12       13.25       13.48      4.14 o 
  -6   4  12        0.41       -0.92      2.76 o 
  -5   4  12       44.86       51.80      3.97 o 
  -4   4  12       53.50       52.97      3.99 o 
  -3   4  12       22.91       24.00      2.39 o 
  -2   4  12        6.12        6.38      1.89 o 
  -1   4  12       42.53       44.30      5.35 o 
   0   4  12       12.45       17.90      2.44 o 
   1   4  12       40.12       44.48      2.61 o 
   2   4  12        5.66        7.55      1.87 o 
   3   4  12       22.29       26.32      1.81 o 
   4   4  12       53.06       55.45      3.63 o 
   5   4  12       44.49       45.93      3.79 o 
   6   4  12        0.46        0.00      1.78 o 
   7   4  12       12.73       10.31      2.75 o 
   8   4  12       28.39       29.35      3.79 o 
  -7   5  12       10.99       11.49      4.14 o 
  -6   5  12        4.18        2.76      3.22 o 
  -5   5  12        8.39       12.71      3.98 o 
  -4   5  12       70.56       73.46      6.45 o 
  -3   5  12       98.40       97.13      4.05 o 
  -2   5  12        6.25        4.99      1.41 o 
  -1   5  12       42.56       42.17      2.73 o 
   0   5  12       57.33       47.71      3.74 o 
   1   5  12       42.68       40.46      3.43 o 
   2   5  12        6.17        7.74      1.54 o 
   3   5  12       96.85       98.22      3.01 o 
   4   5  12       70.58       73.83      4.19 o 
   5   5  12        8.10        7.73      3.52 o 
   6   5  12        4.28        2.36      2.06 o 
   7   5  12       10.91       15.54      3.02 o 
  -6   6  12        0.33       -5.51      2.76 o 
  -5   6  12        1.62       -0.77      2.76 o 
  -4   6  12       25.64       27.42      4.90 o 
  -3   6  12       47.58       44.61      3.86 o 
  -2   6  12       33.29       38.28      2.75 o 
  -1   6  12       48.37       51.46      3.08 o 
   0   6  12        6.06        2.29      1.83 o 
   1   6  12       47.22       40.76      3.60 o 
   2   6  12       31.83       35.14      3.46 o 
   3   6  12       47.16       46.91      3.45 o 
   4   6  12       24.97       28.05      3.14 o 
   5   6  12        1.60       -1.14      1.76 o 
   6   6  12        0.42       -1.61      1.98 o 
   7   6  12        8.53        8.27      2.72 o 
  -6   7  12       32.73       39.67      5.97 o 
  -5   7  12        7.13       15.62      4.14 o 
  -4   7  12        4.90        5.97      3.52 o 
  -3   7  12        0.59       -0.31      2.60 o 
  -2   7  12       66.41       62.30      3.38 o 
  -1   7  12       13.45       17.10      2.19 o 
   0   7  12        6.93       11.35      2.28 o 
   1   7  12       15.02       15.51      2.60 o 
   2   7  12       65.97       64.45      4.59 o 
   3   7  12        0.69        2.30      3.37 o 
   4   7  12        5.15        8.73      4.14 o 
   5   7  12        7.21        9.17      2.57 o 
   6   7  12       33.95       41.95      4.19 o 
  -5   8  12       14.45       11.80      4.29 o 
  -2   8  12        9.17        5.63      2.22 o 
  -1   8  12       16.30       16.83      4.75 o 
   0   8  12        2.83        3.37      3.06 o 
   1   8  12       15.85       15.17      4.14 o 
   2   8  12        9.56       13.39      2.76 o 
   3   8  12       85.49       97.58      8.27 o 
   4   8  12        1.25        0.61      3.37 o 
   5   8  12       14.34       12.87      4.75 o 
   6   8  12       15.51       13.63      5.06 o 
  -2   9  12        7.82        7.35      3.37 o 
  -1   9  12        9.12        9.65      2.49 o 
   0   9  12        0.37       -2.23      1.77 o 
   1   9  12        9.06        6.43      3.52 o 
   2   9  12        7.12        6.89      3.83 o 
   3   9  12       11.56       18.08      4.75 o 
   4   9  12        5.74        3.52      3.83 o 
   5   9  12        9.63       14.86      5.06 o 
  -2  10  12       21.01       23.13      4.75 o 
  -1  10  12        5.25        4.21      2.44 o 
   0  10  12       37.40       40.78      4.00 o 
   1  10  12        5.10       -1.99      2.91 o 
   2  10  12       21.27       19.76      5.06 o 
   3  10  12        4.46       12.10      4.44 o 
   1   0  13      116.16      109.35      5.04 o 
   2   0  13        3.94        3.83      2.76 o 
   3   0  13        0.23       -1.07      2.45 o 
   4   0  13        5.65        6.59      3.06 o 
   5   0  13        4.02        0.15      2.76 o 
   6   0  13        3.78        1.99      3.22 o 
   7   0  13       22.10       22.67      5.21 o 
   8   0  13        4.87        3.22      3.83 o 
  -8   1  13        4.54        7.20      3.98 o 
  -7   1  13        3.91        8.27      3.83 o 
  -6   1  13        7.75        6.59      3.83 o 
  -5   1  13        9.01        5.21      3.22 o 
  -4   1  13        2.40       -0.71      1.61 o 
  -3   1  13       91.61       95.44      4.87 o 
  -2   1  13       31.27       33.41      3.34 o 
  -1   1  13      108.39      117.26     11.11 o 
   0   1  13       47.75       27.32      2.34 o 
   1   1  13      111.51      116.07      4.97 o 
   2   1  13       29.52       31.32      3.91 o 
   3   1  13       92.33      108.91      7.51 o 
   4   1  13        1.96        1.69      2.91 o 
   5   1  13        8.54        8.27      3.83 o 
   6   1  13        8.48        9.34      3.83 o 
   7   1  13        4.39       10.57      4.29 o 
   8   1  13        4.35        2.30      4.14 o 
  -8   2  13       34.23       41.67      6.59 o 
  -7   2  13        2.52        4.14      3.83 o 
  -6   2  13       13.34       14.39      2.68 o 
  -5   2  13        0.56       -0.72      1.72 o 
  -4   2  13       81.16       74.52      4.67 o 
  -3   2  13        8.85        6.39      2.02 o 
  -2   2  13       10.84       11.89      2.33 o 
  -1   2  13       12.79       13.87      2.54 o 
   0   2  13      134.12      148.17      5.68 o 
   1   2  13       12.06       14.28      1.81 o 
   2   2  13       10.66       11.69      1.92 o 
   3   2  13        8.83       10.72      3.37 o 
   4   2  13       82.03       82.11      7.81 o 
   5   2  13        0.54       -2.60      2.45 o 
   6   2  13       12.58       14.40      4.44 o 
   7   2  13        2.82        0.46      3.52 o 
   8   2  13       33.03       37.07      6.43 o 
  -7   3  13       22.25       22.98      5.21 o 
  -6   3  13        8.96       10.11      3.98 o 
  -5   3  13       39.52       33.64      3.45 o 
  -4   3  13       45.62       46.78      4.29 o 
  -3   3  13       57.54       50.19      4.10 o 
  -2   3  13       74.38       72.38      3.76 o 
  -1   3  13      118.44      108.45      5.97 o 
   0   3  13       29.88       29.97      3.29 o 
   1   3  13      117.89      106.45      4.95 o 
   2   3  13       75.66       77.78      4.32 o 
   3   3  13       57.36       55.42      3.79 o 
   4   3  13       43.88       38.76      5.97 o 
   5   3  13       39.05       41.09      3.64 o 
   6   3  13        8.34       10.43      2.76 o 
   7   3  13       22.89       26.83      3.55 o 
  -7   4  13       17.63       15.01      4.60 o 
  -6   4  13       11.52       15.78      4.44 o 
  -5   4  13       19.96       27.42      5.06 o 
  -4   4  13       14.80       12.90      2.54 o 
  -3   4  13       83.88       86.59      4.10 o 
  -2   4  13       18.91       19.59      2.32 o 
  -1   4  13       22.72       26.81      4.21 o 
   0   4  13      129.70      132.41      6.51 o 
   1   4  13       22.64       28.08      2.32 o 
   2   4  13       19.72       18.74      2.04 o 
   3   4  13       83.43       85.17      4.60 o 
   4   4  13       14.36       13.79      4.29 o 
   5   4  13       20.77       18.23      4.60 o 
   6   4  13       11.52       10.19      2.72 o 
   7   4  13       17.24       22.99      3.45 o 
  -7   5  13        5.14       19.15      5.06 o 
  -6   5  13       41.15       42.28      6.28 o 
  -5   5  13        0.58       -1.69      3.22 o 
  -4   5  13       72.57       83.98      9.57 o 
  -3   5  13       14.91       15.79      2.25 o 
  -2   5  13      138.17      131.94      9.19 o 
  -1   5  13        1.98        1.48      1.78 o 
   0   5  13       57.66       66.34      5.90 o 
   1   5  13        1.92        4.05      1.43 o 
   2   5  13      140.14      146.26      6.89 o 
   3   5  13       14.78       18.46      2.80 o 
   4   5  13       73.16       74.45      7.81 o 
   5   5  13        0.63       -1.53      3.06 o 
   6   5  13       41.68       44.42      6.89 o 
   7   5  13        5.11        1.38      4.14 o 
  -6   6  13        2.36        3.98      3.83 o 
  -5   6  13        0.37        3.22      3.37 o 
  -4   6  13       31.15       36.76      5.67 o 
  -3   6  13       22.06       24.41      3.12 o 
  -2   6  13       15.36       20.51      2.92 o 
  -1   6  13       23.34       18.77      2.92 o 
   0   6  13        4.04        2.53      4.75 o 
   1   6  13       23.16       25.60      3.23 o 
   2   6  13       14.38       17.34      2.97 o 
   3   6  13       22.08       20.64      3.45 o 
   4   6  13       30.79       38.45      5.97 o 
   5   6  13        0.41       -4.90      2.45 o 
   6   6  13        2.44        4.14      4.14 o 
  -5   7  13       11.91       16.24      4.44 o 
  -4   7  13        8.90        2.76      3.22 o 
  -3   7  13       22.41       30.48      4.75 o 
  -2   7  13        0.30        1.53      2.76 o 
  -1   7  13        8.85       15.93      3.83 o 
   0   7  13       23.21       28.68      3.83 o 
   1   7  13        8.93        8.77      4.14 o 
   2   7  13        0.16       -0.59      2.37 o 
   3   7  13       23.06       28.04      3.62 o 
   4   7  13        8.77       13.17      4.60 o 
   5   7  13       12.03       17.92      4.90 o 
  -5   8  13        5.82       10.26      4.14 o 
  -4   8  13        8.51        9.65      3.98 o 
  -2   8  13        5.26        7.81      3.37 o 
  -1   8  13       17.65       22.67      4.75 o 
   0   8  13       42.89       48.67      4.14 o 
   1   8  13       17.17       13.79      4.29 o 
   2   8  13        5.36        0.46      3.22 o 
   3   8  13       25.59       26.81      5.67 o 
   4   8  13        8.78        9.04      4.60 o 
   5   8  13        6.02        7.97      4.60 o 
  -1   9  13       20.61       18.54      4.44 o 
   0   9  13        0.36       -1.23      2.06 o 
   1   9  13       19.68       22.36      5.06 o 
   2   9  13        7.91        9.19      3.98 o 
   3   9  13        3.82        0.15      3.22 o 
   0  10  13        1.37        0.83      2.27 o 
   1  10  13       44.14       55.30      7.05 o 
   0   0  14       16.88       18.54      3.98 o 
   1   0  14       13.78       19.28      3.68 o 
   2   0  14      109.87       98.65      6.36 o 
   3   0  14       33.85       31.71      5.06 o 
   4   0  14      153.07      145.07      9.34 o 
   5   0  14       39.73       54.84      6.74 o 
   6   0  14       41.73       42.28      6.43 o 
   7   0  14       12.73       18.23      5.06 o 
  -7   1  14       34.67       37.84      6.43 o 
  -6   1  14        7.00       11.53      6.05 o 
  -5   1  14       23.00       22.15      3.34 o 
  -4   1  14        7.82        7.07      2.35 o 
  -3   1  14       20.81       24.04      3.18 o 
  -2   1  14        8.87        9.80      2.44 o 
  -1   1  14       11.54        9.58      4.90 o 
   0   1  14       97.25      101.40      7.28 o 
   1   1  14       12.02       14.18      3.14 o 
   2   1  14        8.20        7.51      3.22 o 
   3   1  14       20.67       14.71      3.98 o 
   4   1  14        7.80        6.59      3.37 o 
   5   1  14       23.13       13.33      4.60 o 
   6   1  14        7.43        9.96      4.44 o 
   7   1  14       34.02       29.72      6.13 o 
  -7   2  14       13.65        9.50      4.44 o 
  -6   2  14       41.43       42.89      6.59 o 
  -5   2  14       38.74       41.39      4.08 o 
  -4   2  14       65.78       65.35      4.86 o 
  -3   2  14       46.08       41.63      3.95 o 
  -2   2  14       87.31       74.55      5.51 o 
  -1   2  14        5.24        1.76      2.07 o 
   0   2  14        8.85        5.23      1.33 o 
   1   2  14        5.29        4.70      1.87 o 
   2   2  14       85.99       82.72      7.66 o 
   3   2  14       45.59       41.67      5.67 o 
   4   2  14       66.38       74.29      7.81 o 
   5   2  14       38.80       36.76      6.28 o 
   6   2  14       41.87       39.52      6.28 o 
   7   2  14       13.42       12.56      4.90 o 
  -7   3  14       23.75       24.20      5.51 o 
  -6   3  14       12.67       13.02      4.44 o 
  -5   3  14        1.81        0.11      2.20 o 
  -4   3  14        7.58        4.60      2.27 o 
  -3   3  14       15.84       16.97      2.92 o 
  -2   3  14       29.85       32.63      3.57 o 
  -1   3  14       59.63       68.13      3.89 o 
   0   3  14        0.04       -0.86      1.29 o 
   1   3  14       60.87       78.12      3.63 o 
   2   3  14       30.25       25.64      5.28 o 
   3   3  14       15.45       15.01      4.14 o 
   4   3  14        7.79        6.13      3.52 o 
   5   3  14        1.73        6.59      3.83 o 
   6   3  14       12.88       13.63      4.90 o 
   7   3  14       23.79       27.11      5.97 o 
  -6   4  14       12.79       18.99      5.06 o 
  -5   4  14       55.28       54.07      7.05 o 
  -4   4  14        2.32        2.62      2.16 o 
  -3   4  14       60.39       71.46      5.01 o 
  -2   4  14        6.22        4.41      1.78 o 
  -1   4  14       47.46       49.93      4.17 o 
   0   4  14       28.83       30.58      2.62 o 
   1   4  14       46.70       48.93      4.31 o 
   2   4  14        6.54        5.05      2.68 o 
   3   4  14       59.75       65.87      7.35 o 
   4   4  14        2.29        0.77      3.06 o 
   5   4  14       55.48       69.85      7.81 o 
   6   4  14       13.06       10.26      4.75 o 
  -6   5  14        2.97       -0.31      3.52 o 
  -5   5  14        2.59       -3.68      3.06 o 
  -4   5  14       77.45       77.50      5.28 o 
  -3   5  14        6.20        3.51      2.39 o 
  -2   5  14       12.53       10.74      2.49 o 
  -1   5  14       11.44        9.74      3.37 o 
   0   5  14       46.72       50.93      6.36 o 
   1   5  14       11.08        9.27      2.44 o 
   2   5  14       12.27        9.52      2.39 o 
   3   5  14        5.52        7.66      3.83 o 
   4   5  14       76.35       91.30      8.88 o 
   5   5  14        2.45       -2.60      3.52 o 
   6   5  14        3.01        1.07      3.68 o 
  -5   6  14        8.24       13.63      4.60 o 
  -4   6  14       10.12       10.57      4.29 o 
  -3   6  14        2.89        1.85      2.20 o 
  -2   6  14       10.69       13.63      3.98 o 
  -1   6  14       36.53       37.38      5.51 o 
   0   6  14        0.23        0.28      1.89 o 
   1   6  14       37.11       38.61      3.90 o 
   2   6  14       10.54       12.86      2.87 o 
   3   6  14        3.35        2.93      2.39 o 
   4   6  14        9.74       16.70      4.90 o 
   5   6  14        8.19        7.81      4.14 o 
  -4   7  14        3.58        4.14      3.98 o 
  -3   7  14       74.78       77.36      7.97 o 
  -2   7  14       17.60       22.82      4.60 o 
  -1   7  14        4.33        1.53      3.06 o 
   0   7  14       22.17       25.58      5.06 o 
   1   7  14        4.40       10.57      3.98 o 
   2   7  14       17.79       19.15      5.06 o 
   3   7  14       74.44       74.29      8.12 o 
   4   7  14        3.77        3.68      3.68 o 
  -2   8  14        9.59       13.17      4.14 o 
  -1   8  14       15.43       18.54      4.60 o 
   0   8  14        1.86        5.06      3.68 o 
   1   8  14       15.07       14.40      4.44 o 
   2   8  14        9.76       14.25      4.44 o 
   3   8  14        0.36       -1.99      3.52 o 
  -1   9  14        6.57        3.22      3.68 o 
   0   9  14       49.25       59.13      7.20 o 
   1   9  14        6.78       11.49      4.60 o 
   1   0  15       34.82       33.67      3.82 o 
   2   0  15       58.27       55.97      4.65 o 
   3   0  15      119.90      114.72      6.04 o 
   4   0  15        0.00        2.28      2.20 o 
   5   0  15       74.43       71.38      8.12 o 
   6   0  15       19.19       18.23      5.51 o 
  -6   1  15       26.65       24.44      3.66 o 
  -5   1  15       11.81       13.79      3.16 o 
  -4   1  15       21.80       23.92      6.28 o 
  -3   1  15        7.36        7.14      3.06 o 
  -2   1  15       12.44       18.09      3.12 o 
  -1   1  15       67.95       60.27      4.82 o 
   0   1  15       28.16       29.92      3.51 o 
   1   1  15       67.78       64.32      5.36 o 
   2   1  15       12.67       15.93      3.29 o 
   3   1  15        7.82        9.19      3.83 o 
   4   1  15       21.69       28.65      5.51 o 
   5   1  15       11.74       15.47      4.75 o 
   6   1  15       26.83       28.95      5.97 o 
  -6   2  15        3.50        3.37      3.98 o 
  -5   2  15       41.78       45.87      7.51 o 
  -4   2  15       73.52       90.81      5.66 o 
  -3   2  15       61.09       64.22      5.06 o 
  -2   2  15       35.83       32.87      4.29 o 
  -1   2  15       66.32       66.62     10.72 o 
   0   2  15       12.20       14.85      2.87 o 
   1   2  15       66.96       66.33      7.20 o 
   2   2  15       34.58       33.85      5.67 o 
   3   2  15       61.80       72.46      7.97 o 
   4   2  15       72.38       78.58      8.27 o 
   5   2  15       41.57       46.11      7.05 o 
   6   2  15        3.46        5.82      4.29 o 
  -6   3  15        0.13       -0.77      3.68 o 
  -5   3  15       21.56       20.22      5.36 o 
  -4   3  15       16.46       17.54      3.29 o 
  -3   3  15        1.38        2.89      2.31 o 
  -2   3  15        9.23        7.12      2.60 o 
  -1   3  15       14.78       18.30      3.45 o 
   0   3  15      102.94      104.07      6.97 o 
   1   3  15       14.64       19.65      2.92 o 
   2   3  15        8.98       10.88      3.98 o 
   3   3  15        1.47        0.92      3.37 o 
   4   3  15       16.98       20.83      5.06 o 
   5   3  15       21.45       24.20      5.67 o 
   6   3  15        0.14        5.67      3.98 o 
  -5   4  15        2.83        4.44      3.98 o 
  -4   4  15       27.57       32.31      3.99 o 
  -3   4  15       29.09       33.60      3.90 o 
  -2   4  15       82.39       98.03      5.63 o 
  -1   4  15       26.39       22.93      2.71 o 
   0   4  15       12.80       13.68      2.75 o 
   1   4  15       26.53       26.60      3.41 o 
   2   4  15       82.49       88.69      8.88 o 
   3   4  15       28.88       23.13      5.36 o 
   4   4  15       27.24       18.54      4.90 o 
   5   4  15        2.99        5.06      3.98 o 
  -5   5  15       12.48        9.80      4.44 o 
  -4   5  15        2.87        4.14      3.83 o 
  -3   5  15       24.96       32.87      3.95 o 
  -2   5  15       25.52       31.75      3.84 o 
  -1   5  15       19.67       22.36      4.90 o 
   0   5  15        8.43       13.49      2.92 o 
   1   5  15       20.15       19.09      3.19 o 
   2   5  15       25.54       27.27      5.36 o 
   3   5  15       25.01       24.97      5.67 o 
   4   5  15        2.83        5.82      3.98 o 
   5   5  15       12.60       16.54      5.21 o 
  -4   6  15       10.69       11.03      4.60 o 
  -3   6  15       23.16       28.44      3.79 o 
  -2   6  15       27.64       29.56      5.21 o 
  -1   6  15        2.17        6.59      3.68 o 
   0   6  15       21.00       29.10      5.67 o 
   1   6  15        1.95        4.44      3.68 o 
   2   6  15       27.69       33.35      3.93 o 
   3   6  15       22.61       33.70      6.28 o 
   4   6  15       11.15       21.14      5.36 o 
  -3   7  15       12.47       19.91      5.06 o 
  -2   7  15        7.11       13.94      4.29 o 
  -1   7  15       34.92       38.14      5.97 o 
   0   7  15       20.93       23.13      5.21 o 
   1   7  15       34.21       32.32      5.82 o 
   2   7  15        6.77       14.55      4.60 o 
   3   7  15       12.34       18.08      5.06 o 
  -1   8  15        2.22       -0.15      3.68 o 
   0   8  15       36.20       32.32      6.13 o 
   1   8  15        2.42        9.65      4.29 o 
   0   0  16      223.78      215.38     11.80 o 
   1   0  16        1.78        4.50      2.70 o 
   2   0  16       63.77       72.06      6.59 o 
   3   0  16       16.84       18.12      3.45 o 
   4   0  16        1.03        1.09      2.37 o 
   5   0  16        1.43        1.40      4.67 o 
  -5   1  16       14.31       19.27      6.51 o 
  -4   1  16       17.80       19.69      6.05 o 
  -3   1  16       27.98       25.42      3.68 o 
  -2   1  16       42.89       48.50      4.70 o 
  -1   1  16       35.34       40.83      4.44 o 
   0   1  16       27.17       21.06      4.98 o 
   1   1  16       36.06       42.02      6.43 o 
   2   1  16       42.40       41.95      4.44 o 
   3   1  16       27.68       32.70      4.16 o 
   4   1  16       17.94       17.46      4.90 o 
   5   1  16       14.48       21.60      5.67 o 
  -5   2  16       11.43       11.32      3.12 o 
  -4   2  16        2.10       -2.76      2.91 o 
  -3   2  16        2.95        8.51      2.76 o 
  -2   2  16       14.95        9.50      2.92 o 
  -1   2  16       66.52       66.53      7.74 o 
   0   2  16       50.31       47.24      4.64 o 
   1   2  16       67.17       71.99      5.52 o 
   2   2  16       15.38       15.17      4.75 o 
   3   2  16        2.78        4.14      3.68 o 
   4   2  16        1.93        7.35      4.29 o 
   5   2  16       11.47       14.71      4.90 o 
  -4   3  16        1.43       -2.18      2.00 o 
  -3   3  16        7.79        8.96      2.92 o 
  -2   3  16       95.13      101.97      9.57 o 
  -1   3  16       35.91       39.29      4.33 o 
   0   3  16       10.38        6.89      2.71 o 
   1   3  16       35.93       42.89      6.43 o 
   2   3  16       95.48       98.65      9.34 o 
   3   3  16        8.11        9.65      4.29 o 
   4   3  16        1.28        1.53      3.68 o 
  -4   4  16       30.03       36.69      4.22 o 
  -3   4  16        5.27        6.06      2.76 o 
  -2   4  16        3.38        0.16      3.29 o 
  -1   4  16       61.82       68.20      7.58 o 
   0   4  16        2.11        2.37      2.27 o 
   1   4  16       61.25       73.99      8.12 o 
   2   4  16        3.46        2.30      3.68 o 
   3   4  16        5.03       11.95      4.44 o 
   4   4  16       30.48       32.02      6.28 o 
  -3   5  16       32.83       40.76      4.49 o 
  -2   5  16        4.76        7.66      3.98 o 
  -1   5  16       38.06       45.34      6.43 o 
   0   5  16        7.83       17.00      4.90 o 
   1   5  16       37.50       42.13      6.59 o 
   2   5  16        4.76        4.44      4.14 o 
   3   5  16       32.37       39.52      6.89 o 
  -2   6  16        2.88        4.76      2.72 o 
  -1   6  16       28.29       33.09      5.97 o 
   0   6  16       31.55       38.30      6.13 o 
   1   6  16       28.39       34.77      6.28 o 
   2   6  16        2.84        2.14      3.68 o 
   1   0  17        2.41        2.84      2.43 o 
   2   0  17       97.34      116.75      7.28 o 
   3   0  17        0.07        0.24      2.70 o 
  -3   1  17       66.17       69.03      5.79 o 
  -2   1  17        9.09       11.71      3.30 o 
  -1   1  17       14.39       18.60      3.42 o 
   0   1  17        0.17       -0.28      2.24 o 
   1   1  17       14.41       15.04      3.35 o 
   2   1  17        8.75       16.51      3.68 o 
   3   1  17       66.17       68.75      8.96 o 
  -3   2  17       41.03       53.55      5.25 o 
  -2   2  17        0.20       -1.07      2.60 o 
  -1   2  17       35.95       41.28      4.58 o 
   0   2  17        0.63       -0.55      2.22 o 
   1   2  17       36.30       42.49      4.71 o 
   2   2  17        0.16        3.51      3.91 o 
   3   2  17       41.45       33.39      6.59 o 
  -3   3  17        9.98        8.17      3.18 o 
  -2   3  17       29.22       25.85      3.90 o 
  -1   3  17        2.41        0.63      2.48 o 
   0   3  17        0.54       -1.71      2.16 o 
   1   3  17        2.73        0.59      2.44 o 
   2   3  17       29.51       35.23      6.43 o 
   3   3  17        9.79       10.57      4.75 o 
  -2   4  17       14.20        9.78      3.19 o 
  -1   4  17        3.72        2.42      2.61 o 
   0   4  17        5.94        2.06      2.65 o 
   1   4  17        3.55        3.22      3.52 o 
   2   4  17       14.53       12.41      4.75 o 
   0   0  18       44.71       45.96      7.20 o 
   0   1  18       45.23       52.70      7.66 o 
                                                 
